# Supplementary material for: Comparing Kaolin and Pinolene to Improve Sustainable Grapevine Production during Drought
Source: PLoS One. 2016 Jun 13;11(6):e0156631. doi: 10.1371/journal.pone.0156631 (PMC4905681; doi:10.1371/journal.pone.0156631)
Supplement: S1 File — (GZ) [file pone.0156631.s003.gz]

Archive with 46 entries (44 files):
- PONE_Brillante_et_al_2016_Code_and_Data/code
- PONE_Brillante_et_al_2016_Code_and_Data/code/anova_functions.R
- PONE_Brillante_et_al_2016_Code_and_Data/code/graphic_functions.R
- PONE_Brillante_et_al_2016_Code_and_Data/data
- PONE_Brillante_et_al_2016_Code_and_Data/data/sensorial.csv
- PONE_Brillante_et_al_2016_Code_and_Data/data/meteo.csv
- PONE_Brillante_et_al_2016_Code_and_Data/data/photosynthesis.csv
- PONE_Brillante_et_al_2016_Code_and_Data/data/brix.csv
- PONE_Brillante_et_al_2016_Code_and_Data/data/yield_grape_composition_harvest.csv
- PONE_Brillante_et_al_2016_Code_and_Data/data/leafWaterPotentials.csv
- PONE_Brillante_et_al_2016_Code_and_Data/main_code.R
- PONE_Brillante_et_al_2016_Code_and_Data/PONE_Brillante_et_al_2016_Code_and_Data.Rproj
- PONE_Brillante_et_al_2016_Code_and_Data/README
- PONE_Brillante_et_al_2016_Code_and_Data/README~
- PONE_Brillante_et_al_2016_Code_and_Data/.Rprofile
- PONE_Brillante_et_al_2016_Code_and_Data/packrat/init.R
- PONE_Brillante_et_al_2016_Code_and_Data/packrat/packrat.lock
- PONE_Brillante_et_al_2016_Code_and_Data/packrat/packrat.opts
- PONE_Brillante_et_al_2016_Code_and_Data/packrat/src/assertthat/assertthat_0.1.tar.gz
- PONE_Brillante_et_al_2016_Code_and_Data/packrat/src/BH/BH_1.58.0-1.tar.gz
- PONE_Brillante_et_al_2016_Code_and_Data/packrat/src/colorspace/colorspace_1.2-6.tar.gz
- PONE_Brillante_et_al_2016_Code_and_Data/packrat/src/DBI/DBI_0.3.1.tar.gz
- PONE_Brillante_et_al_2016_Code_and_Data/packrat/src/dichromat/dichromat_2.0-0.tar.gz
- PONE_Brillante_et_al_2016_Code_and_Data/packrat/src/digest/digest_0.6.8.tar.gz
- PONE_Brillante_et_al_2016_Code_and_Data/packrat/src/dplyr/dplyr_0.4.2.tar.gz
- PONE_Brillante_et_al_2016_Code_and_Data/packrat/src/ggplot2/ggplot2_1.0.1.tar.gz
- PONE_Brillante_et_al_2016_Code_and_Data/packrat/src/gtable/gtable_0.1.2.tar.gz
- PONE_Brillante_et_al_2016_Code_and_Data/packrat/src/labeling/labeling_0.3.tar.gz
- PONE_Brillante_et_al_2016_Code_and_Data/packrat/src/lazyeval/lazyeval_0.1.10.tar.gz
- PONE_Brillante_et_al_2016_Code_and_Data/packrat/src/magrittr/magrittr_1.5.tar.gz
- PONE_Brillante_et_al_2016_Code_and_Data/packrat/src/multcomp/multcomp_1.4-0.tar.gz
- PONE_Brillante_et_al_2016_Code_and_Data/packrat/src/munsell/munsell_0.4.2.tar.gz
- PONE_Brillante_et_al_2016_Code_and_Data/packrat/src/mvtnorm/mvtnorm_1.0-2.tar.gz
- PONE_Brillante_et_al_2016_Code_and_Data/packrat/src/packrat/packrat_0.4.3.tar.gz
- PONE_Brillante_et_al_2016_Code_and_Data/packrat/src/plyr/plyr_1.8.3.tar.gz
- PONE_Brillante_et_al_2016_Code_and_Data/packrat/src/proto/proto_0.3-10.tar.gz
- PONE_Brillante_et_al_2016_Code_and_Data/packrat/src/R6/R6_2.0.1.tar.gz
- PONE_Brillante_et_al_2016_Code_and_Data/packrat/src/RColorBrewer/RColorBrewer_1.1-2.tar.gz
- PONE_Brillante_et_al_2016_Code_and_Data/packrat/src/Rcpp/Rcpp_0.11.6.tar.gz
- PONE_Brillante_et_al_2016_Code_and_Data/packrat/src/reshape2/reshape2_1.4.1.tar.gz
- PONE_Brillante_et_al_2016_Code_and_Data/packrat/src/sandwich/sandwich_2.3-3.tar.gz
- PONE_Brillante_et_al_2016_Code_and_Data/packrat/src/scales/scales_0.2.5.tar.gz
- PONE_Brillante_et_al_2016_Code_and_Data/packrat/src/stringi/stringi_0.5-5.tar.gz
- PONE_Brillante_et_al_2016_Code_and_Data/packrat/src/stringr/stringr_1.0.0.tar.gz
- PONE_Brillante_et_al_2016_Code_and_Data/packrat/src/TH.data/TH.data_1.0-6.tar.gz
- PONE_Brillante_et_al_2016_Code_and_Data/packrat/src/zoo/zoo_1.7-12.tar.gz
