# Supplementary material for: Comparing Kaolin and Pinolene to Improve Sustainable Grapevine Production during Drought
Source: PLoS One. 2016 Jun 13;11(6):e0156631. doi: 10.1371/journal.pone.0156631 (PMC4905681; doi:10.1371/journal.pone.0156631)
Supplement: S1 File — (GZ) [file pone.0156631.s003.gz › PONE_Brillante_et_al_2016_Code_and_Data/code/anova_functions.R]

#dependence of main.R
#functions to make ANOVA and multiple comparisons
single_anova <- function(equ, dataset) {
    fstat <- lm(equ, data = dataset) %>% summary %$% fstatistic 
    p <- pf(fstat[1], fstat[2], fstat[3], lower.tail = FALSE) <= 0.05
    p
}

comparisons <- function(equ, dataset) {
    equ <- as.formula(equ)
    mod <- lm(equ, data = dataset)
    tmp <- summary(glht(mod, linfct = mcp(group =  "Tukey")))
    output <- data.frame("contrast"  = names(tmp$test$coefficients), 
                         "estimate" =  tmp$test$coefficients, 
                         "pvalue" = tmp$test$pvalues, 
                         "logic" = tmp$test$pvalues <= 0.05,
                         row.names = NULL)
    return(output)
}

sign_anova <- function(data, equ, trend = "complete_date"){
    equ <- as.formula(equ)
    tmp <- do.call(rbind,
                   sapply(split(data, data$date), 
                          function(x) single_anova(equ,
                                                   dataset = x),
                          simplify =  FALSE)) %>% as.data.frame()
    if (trend == "complete_date") {
        tmp$date <- as.Date(row.names(tmp), format = "%Y-%m-%d")
    } else {
        tmp$date <- row.names(tmp)
    }
    tmp <- tmp[tmp$value == TRUE,]
    data[data$date %in% tmp$date,]
}

make_comps <- function(data, equ) {
    equ <- as.formula(equ)
    sapply(split(data, data$date),
           function(x) comparisons(equ, dataset = x), 
           simplify = FALSE)
}

add_letters <- function(data) {
    output <- data.frame("group" = c("Control", "Kaolin", "Pinolene"), "letter" = NA) 
    if(sum(data$logic)==3) {output[2] <- c("a", "b", "c")}
    if(sum(data$logic)==2) {
        if(data$logic[1] == FALSE) {output[2] <- c("a", "a", "b")}
        if(data$logic[2] == FALSE) {output[2] <- c("a", "b", "a")}
        if(data$logic[3] == FALSE) {output[2] <- c("a", "b", "b")}
    }
    if(sum(data$logic)==1) {
        if(data$logic[1] == TRUE) {output[2] <- c("a", "b", "ab")}
        if(data$logic[2] == TRUE) {output[2] <- c("a", "ab", "b")}
        if(data$logic[3] == TRUE) {output[2] <- c("ab", "a", "b")}
    }
    if(sum(data$logic)==0) {output[2] <- c("a", "a", "a")}
    return(output)
}

letterize <- function(data, var, data2, graphic = TRUE) {
    tmp <- data.frame("date" = c(lapply(1:length(data), 
                                        function(x) rep(names(data[x]), 3)), 
                                 recursive = TRUE))
    tmp$date %<>% as.Date
    tmp <- cbind(tmp, do.call(rbind, lapply(data, function(x) add_letters(x))))
    if(graphic) {tmp <- left_join(plot_trend(data = data2, x = var, return_data = TRUE), tmp, by = c("group", "date"))}
    return(tmp) 
}
