# Supplementary material for: Comparing Kaolin and Pinolene to Improve Sustainable Grapevine Production during Drought
Source: PLoS One. 2016 Jun 13;11(6):e0156631. doi: 10.1371/journal.pone.0156631 (PMC4905681; doi:10.1371/journal.pone.0156631)
Supplement: S1 File — (GZ) [file pone.0156631.s003.gz › PONE_Brillante_et_al_2016_Code_and_Data/code/graphic_functions.R]

#dependence of main.R
#graphic themes for publication ready graphics
double_width <- theme(axis.title  = element_text(size = 24),
                      axis.title.y = element_text(angle = 0, vjust = 1),
                      axis.text.y = element_text(size = 20), 
                      axis.text.x = element_text(size = 20), 
                      panel.grid.major = element_line(size = 1),
                      panel.grid.minor = element_line(size = 2), 
                      strip.text.x = element_text(size = 22),
                      strip.background = element_rect(fill = "white"), 
                      panel.margin = grid::unit(2, "lines"),
                      axis.ticks = element_line(size = 1.2),
                      legend.position = c(-0.3, 0.25), 
                      legend.key.size = unit(2, "cm"), 
                      legend.text = element_text(size = 22), 
                      legend.title = element_text(size = 22)
)

triple_width <- theme(axis.title  = element_text(size = 36),
                      axis.title.y = element_text(angle = 0, vjust = 1),
                      axis.text.y = element_text(size = 30), 
                      axis.text.x = element_text(size = 30, angle = 30, hjust = 1), 
                      panel.grid.major = element_line(size = 1.75),
                      panel.grid.minor = element_line(size = 3.25), 
                      strip.text.x = element_text(size = 33),
                      strip.background = element_rect(fill = "white"), 
                      panel.margin = grid::unit(2, "lines"),
                      axis.ticks = element_line(size = 2),
                      legend.position = c(-0.15,0.2), 
                      legend.key.size = unit(2, "cm"), 
                      legend.text = element_text(size = 33), 
                      legend.title = element_text(size = 33)
)

#function to annotate graphics with application dates
ann_text <- function(plot, lab_y = 0.2, n_occ = 6, seg_start = -0.19, size=13, 
                     annate = 2012:2014) {
  ann_text <- data.frame(date = as.Date(c("2012-06-26", "2012-08-02",
                                          "2013-06-27", "2013-08-02",
                                          "2014-07-03", "2014-08-04")), 
                         value = rep(lab_y, n_occ), 
                         label = rep(c("\u2193","\u2193"),3),
                         year = factor(c(rep("2012", 2),
                                         rep("2013", 2), 
                                         rep("2014", 2)),
                                       levels = c("2012",
                                                  "2013",
                                                  "2014")))
  ann_text <- ann_text[ann_text$year %in% annate,]
  ann_text <- transform(ann_text, h = strheight(label, 'inches') + seg_start)
  for (i in 1:nrow(ann_text))
    plot <- plot +
    geom_segment(aes(x = date, xend = date, 
                     y = value, 
                     yend = -Inf), data = ann_text[i,], linetype = "dashed") +
    geom_rect(aes(xmin = date - 1, xmax = date + 1, 
                  ymin = value - h, ymax = value + h),
              data = ann_text[i,], linetype = "dashed", fill = "white") +
    geom_text(aes(x = date, y = value), data = ann_text[i,], label = ann_text[i,3],
              size = size) 
  plot
}

#functions for plotting trends
plot_trend <- function(data = photo, x, title = "Main", return_data = FALSE) {
  data <- data %>%
    group_by(group,date) %>%
    summarise("sd" = sd(x), sem = sd(x)/sqrt(length(x)), 
              x = mean(x), year = unique(year))
  
  p <- ggplot(data) + 
    geom_ribbon(aes(x = date, y = x, 
                    ymin = x - sem , 
                    ymax = x + sem, 
                    fill = group), alpha = 0.5) + 
    geom_line(aes(x = date, y = x, group = group, linetype = group), size = 1.2) +
    geom_point(aes(x = date, y = x, shape = group, colour = group), size = 7) +
    scale_x_date() +
    facet_wrap(~year, scale = "free_x") +
    theme_bw() + 
    ylab(title) + 
    ggtitle(title) + 
    scale_fill_manual(values = c("#d95f02", "#7570b3", "#1b9e77")) + 
    scale_colour_manual(values = c("#d95f02", "#7570b3", "#1b9e77")) + 
    guides(linetype = guide_legend(title = "Treatment"), 
           colour = guide_legend(title = "Treatment"), 
           fill = guide_legend(title = "Treatment"),
           shape = guide_legend(title = "Treatment") )
  
  if (return_data) data else p  
}

#function for saving graphics
save_plot <- function(filename, plot, ...) {
  ggsave(filename, plot, units = "cm",
         width = 17*4, 
         height = 6*4,
         compression = c("lzw"), 
         type = c("cairo"), dpi = 600)
}

vp.setup <- function(x, y) {
  grid.newpage()
  pushViewport(viewport(layout = grid.layout(x, y)))
}

vp.layout <- function(x, y) {
  viewport(layout.pos.row = x, layout.pos.col = y)
}

plot_letters <- function(data = all_comps[[1]], var = quote(stem), data_orig= pot, 
                         top_annot = 0, bot_annot = -0.3) {
    tmp <- letterize(data = data, var = var, data2 = data_orig) %>% as.data.frame
    tmp_top <- tmp %>% group_by(date) %>% summarise("x" = max(x)) %>% left_join(tmp, by = c("date", "x"))
    tmp_top$pos <- top_annot
    tmp_bot <- tmp %>% group_by(date) %>% summarise("x" = min(x)) %>% left_join(tmp, by= c("date", "x"))
    tmp_bot$pos <- bot_annot
    tmp <- rbind(tmp_top, tmp_bot) %>% right_join(tmp)
    tmp[which(is.na(tmp$pos)), ]$pos <- mean(c(top_annot, bot_annot))
    return(tmp)
}
