# Supplementary material for: Comparing Kaolin and Pinolene to Improve Sustainable Grapevine Production during Drought
Source: PLoS One. 2016 Jun 13;11(6):e0156631. doi: 10.1371/journal.pone.0156631 (PMC4905681; doi:10.1371/journal.pone.0156631)
Supplement: S1 File — (GZ) [file pone.0156631.s003.gz › PONE_Brillante_et_al_2016_Code_and_Data/data/sensorial.csv]

date	group	Attractiveness	Fruity	Vegetal	General_note
2012	Control	6	6	6	6
2012	Control	6	5	6	6
2012	Control	6	5	2	4
2012	Control	6	5	4	3
2012	Control	6	5	3	6
2012	Control	6	5	2	6
2012	Kaolin	6	6	3	5
2012	Kaolin	8	6	5	8
2012	Kaolin	8	7	2	7
2012	Kaolin	8	7	4	7
2012	Kaolin	7	6	4	6
2012	Kaolin	6	8	4	6
2012	Pinolene	7	5	4	6
2012	Pinolene	3	2	6	4
2012	Pinolene	6	5	2	6
2012	Pinolene	7	4	6	6
2012	Pinolene	3	2	2	5
2012	Pinolene	5	3	2	7
2013	Control	6	4	7	7
2013	Control	7	3	6	6
2013	Control	7	7	4	6
2013	Control	5	6	7	6
2013	Control	7	5	4	6
2013	Control	6	7	2	6
2013	Kaolin	6	6	4	6
2013	Kaolin	7	4	6	7
2013	Kaolin	7	6	5	7
2013	Kaolin	8	7	5	7
2013	Kaolin	7	7	3	7
2013	Kaolin	8	5	7	6
2013	Pinolene	6	8	7	6
2013	Pinolene	6	7	3	5
2013	Pinolene	4	6	6	6
2013	Pinolene	4	5	3	5
2013	Pinolene	4	4	2	4
2013	Pinolene	6	2	2	5
2014	Control	6	8	7	4
2014	Control	4	4	2	6
2014	Control	6	7	5	6
2014	Control	3	8	5	4
2014	Control	4	5	6	5
2014	Control	6	5	3	6
2014	Kaolin	3	6	2	5
2014	Kaolin	6	5	2	7
2014	Kaolin	3	4	5	3
2014	Kaolin	6	4	4	5
2014	Kaolin	5	5	4	5
2014	Kaolin	7	5	6	7
2014	Pinolene	2	6	2	4
2014	Pinolene	4	5	5	3
2014	Pinolene	3	5	2	1
2014	Pinolene	4	5	2	2
2014	Pinolene	3	5	3	2
2014	Pinolene	5	4	3	2.5
