# Supplementary material for: Comparing Kaolin and Pinolene to Improve Sustainable Grapevine Production during Drought
Source: PLoS One. 2016 Jun 13;11(6):e0156631. doi: 10.1371/journal.pone.0156631 (PMC4905681; doi:10.1371/journal.pone.0156631)
Supplement: S1 File — (GZ) [file pone.0156631.s003.gz › PONE_Brillante_et_al_2016_Code_and_Data/data/meteo.csv]

date	tmax	tmean	rain	year
2012-06-25	35.2	28	0	2012
2012-06-26	34.4	26.7	0	2012
2012-06-27	32.9	28.5	0	2012
2012-06-28	33.5	26	0	2012
2012-06-29	32.9	25.5	0	2012
2012-06-30	35.3	27.6	0	2012
2012-07-01	35.2	28.2	0	2012
2012-07-02	35.5	28.3	0	2012
2012-07-03	34.6	27.9	0	2012
2012-07-04	33.2	27.5	0	2012
2012-07-05	32.5	27	0	2012
2012-07-06	33.9	28.2	0.4	2012
2012-07-07	36.2	28.2	0	2012
2012-07-08	36.6	29.6	0	2012
2012-07-09	38	29.8	0	2012
2012-07-10	38.3	29.3	0	2012
2012-07-11	38.3	30	0	2012
2012-07-12	36.8	29.9	0	2012
2012-07-13	35.4	28.5	0	2012
2012-07-14	36	27.6	55	2012
2012-07-15	40.6	31.4	0	2012
2012-07-16	35.6	30.7	35.6	2012
2012-07-17	32.2	27.4	0.6	2012
2012-07-18	33.3	28.3	0	2012
2012-07-19	35.1	26.8	0	2012
2012-07-20	35.2	27.2	0	2012
2012-07-21	36.3	28.5	0	2012
2012-07-22	33.8	27.8	0	2012
2012-07-23	29.1	25.4	1.2	2012
2012-07-24	28.9	23.3	12.6	2012
2012-07-25	29	23.7	0	2012
2012-07-26	31.5	25.7	0	2012
2012-07-27	35	27.6	0	2012
2012-07-28	37.7	28.5	0	2012
2012-07-29	39.2	29.8	0	2012
2012-07-30	37.9	31.9	0	2012
2012-07-31	37.2	29.6	0	2012
2012-08-01	34.9	27.9	0	2012
2012-08-02	33.6	27.5	0	2012
2012-08-03	35.2	28.1	0	2012
2012-08-04	35.2	28.9	0	2012
2012-08-05	36.7	28.7	0	2012
2012-08-06	37.4	28.3	0	2012
2012-08-07	41.6	30.4	0	2012
2012-08-08	37.8	29.4	0	2012
2012-08-09	36.8	28.4	0	2012
2012-08-10	36.3	28.5	0	2012
2012-08-11	33	26.5	0.4	2012
2012-08-12	33	26.2	0	2012
2012-08-13	32.4	25.6	0	2012
2012-08-14	32.6	26.3	0	2012
2012-08-15	31.8	26.5	0	2012
2012-08-16	35.4	28.3	0	2012
2012-08-17	36.5	28.7	0	2012
2012-08-18	35.7	29	0	2012
2012-08-19	36.1	28.4	0	2012
2012-08-20	33.8	26.4	0	2012
2012-08-21	34	26.4	0	2012
2012-08-22	36.3	27.1	0	2012
2012-08-23	37	27.6	0	2012
2012-08-24	38.6	28	0	2012
2012-08-25	36.5	27.6	0	2012
2012-08-26	36	27.7	0	2012
2012-08-27	32.7	27	0	2012
2012-08-28	31.5	26	0	2012
2012-08-29	31.4	23.8	0	2012
2012-08-30	32.3	25.2	0	2012
2012-08-31	34.9	26.9	0	2012
2012-09-01	32.9	25.3	0	2012
2012-09-02	31.3	25.4	0	2012
2012-09-03	32	25.3	0	2012
2012-09-04	31.4	24.2	0.2	2012
2012-09-05	32.3	24.9	0	2012
2012-09-06	31.5	24.9	0	2012
2012-09-07	31.3	25.6	0	2012
2012-09-08	32.3	24.5	0	2012
2012-09-09	31	23.8	0	2012
2012-09-10	30.8	22.7	0.2	2012
2012-09-11	30.4	21.5	9.6	2012
2012-09-12	31.3	23.1	0.2	2012
2012-09-13	31.6	23.1	3.4	2012
2012-09-14	26.8	21.3	2.4	2012
2012-09-15	26.7	19.7	0	2012
2012-09-16	27.8	23.5	0	2012
2012-09-17	28	21.1	0	2012
2012-09-18	27.8	20.5	0.2	2012
2012-09-19	28.7	21.4	0.2	2012
2012-09-20	29.7	22.1	0	2012
2012-09-21	26.6	20.2	0	2012
2012-09-22	27.6	19.5	0	2012
2012-09-23	31.6	22.6	0	2012
2012-09-24	36.4	25.5	0	2012
2012-09-25	33.4	25.8	0	2012
2012-09-26	32.9	24.8	0	2012
2012-09-27	34.5	24.9	0	2012
2012-09-28	34.9	25.1	0	2012
2012-09-29	35.8	25.2	0	2012
2012-09-30	34.3	24.6	0.2	2012
2012-10-01	32.9	26	0	2012
2012-10-02	32.2	23.3	0	2012
2012-10-03	29.3	20.7	0	2012
2012-10-04	29.3	20.1	0	2012
2012-10-05	29	20	0	2012
2012-10-06	27.9	19.8	0	2012
2012-10-07	30.7	21.1	0	2012
2012-10-08	28.4	22.3	0	2012
2012-10-09	28.5	20.8	0	2012
2012-10-10	26.5	20	0	2012
2013-06-02	31.8	19.6	0.2	2013
2013-06-03	32.9	19.9	0	2013
2013-06-04	32.5	18.3	10	2013
2013-06-05	30.4	19	0.2	2013
2013-06-06	32.8	20.1	0	2013
2013-06-07	32.8	21.3	0	2013
2013-06-08	36.6	22.9	0	2013
2013-06-09	36.9	23.9	0	2013
2013-06-10	33.2	23.6	0	2013
2013-06-11	35.1	21.8	0	2013
2013-06-12	33.8	22.1	0	2013
2013-06-13	34.9	25.1	0	2013
2013-06-14	39.2	26.1	0	2013
2013-06-15	39.9	26.2	0	2013
2013-06-16	40	27.7	0	2013
2013-06-17	41.1	28.2	0	2013
2013-06-18	41.6	27.8	0	2013
2013-06-19	44.7	29.2	0	2013
2013-06-20	44.8	30	0	2013
2013-06-21	45	30.8	0	2013
2013-06-22	45	29.5	0	2013
2013-06-23	42.3	26.7	0.6	2013
2013-06-24	39.3	26.9	0	2013
2013-06-25	36.8	23.8	0	2013
2013-06-26	37.3	24.2	0	2013
2013-06-27	36.1	23.3	0	2013
2013-06-28	35.3	22.8	0	2013
2013-06-29	34.1	19.7	1.2	2013
2013-06-30	32.6	21.1	0	2013
2013-07-01	37.5	23.9	0	2013
2013-07-02	36.6	23.6	16.6	2013
2013-07-03	38.8	25.9	0	2013
2013-07-04	36.4	24.2	1	2013
2013-07-05	38.5	26.4	0	2013
2013-07-06	39	28.7	0	2013
2013-07-07	38.4	28.2	0	2013
2013-07-08	38.9	26.2	0	2013
2013-07-09	38.7	25.8	0.2	2013
2013-07-10	37.9	25.9	0	2013
2013-07-11	39	25.8	0	2013
2013-07-12	37.8	26.1	1	2013
2013-07-13	40.5	27.8	0	2013
2013-07-14	38.8	25.1	12.8	2013
2013-07-15	34.1	25.3	0.2	2013
2013-07-16	35.3	26.7	0	2013
2013-07-17	33.1	25	0	2013
2013-07-18	34.1	24.9	0	2013
2013-07-19	35.6	25.5	0	2013
2013-07-20	35.5	26.1	0	2013
2013-07-21	34.8	23.9	4.4	2013
2013-07-22	36.7	27	0	2013
2013-07-23	35.9	26.5	0	2013
2013-07-24	37	27.5	0	2013
2013-07-25	38	28.6	0	2013
2013-07-26	39.1	29.2	0	2013
2013-07-27	39.9	29.8	0	2013
2013-07-28	40.5	30.2	0	2013
2013-07-29	41.1	31	0	2013
2013-07-30	40.4	30.4	0	2013
2013-07-31	37	29.5	0	2013
2013-08-01	37	29.4	0	2013
2013-08-02	37.7	28.2	0	2013
2013-08-03	38.1	28.5	0	2013
2013-08-04	41.5	29.9	0	2013
2013-08-05	40.3	29.3	0	2013
2013-08-06	42.1	30.4	0	2013
2013-08-07	40.1	29.9	0	2013
2013-08-08	39.9	29.6	0	2013
2013-08-09	40.6	30.5	0.4	2013
2013-08-10	33.2	26	28.8	2013
2013-08-11	35.7	28.4	0	2013
2013-08-12	35.8	27.4	0	2013
2013-08-13	35.5	27.7	0	2013
2013-08-14	36.3	27.7	0	2013
2013-08-15	35.5	27.5	0	2013
2013-08-16	36.6	29.1	0	2013
2013-08-17	37.6	26.5	0	2013
2013-08-18	35.6	26.3	0	2013
2013-08-19	37.8	27.8	0	2013
2013-08-20	36.6	27.3	0	2013
2013-08-21	34	27.4	0	2013
2013-08-22	34.8	28	0	2013
2013-08-23	35.5	24.5	3.6	2013
2013-08-24	34.5	25.2	2	2013
2013-08-25	35.3	25.8	0	2013
2013-08-26	36.7	27.1	0	2013
2013-08-27	41	29.9	0	2013
2013-08-28	36.5	26.1	0	2013
2013-08-29	33.5	23.6	0	2013
2013-08-30	33.3	23.8	0	2013
2013-08-31	33.1	25	0	2013
2013-09-01	31.5	22.1	5	2013
2013-09-02	32.1	22.9	1	2013
2013-09-03	33.6	24	0	2013
2013-09-04	34.2	24.9	0	2013
2013-09-05	33.9	24.4	0	2013
2013-09-06	33.1	23.8	4.8	2013
2013-09-07	33	23.6	0.2	2013
2013-09-08	34.7	24.8	0	2013
2013-09-09	37.2	26.4	0	2013
2013-09-10	34.7	26.6	0	2013
2013-09-11	38.4	26.8	0	2013
2013-09-12	29.9	22	3	2013
2013-09-13	30.4	20.7	0.2	2013
2013-09-14	31.7	21	0	2013
2013-09-15	31.9	22.5	0	2013
2013-09-16	33.5	23.7	0.8	2013
2013-09-17	34	24	0	2013
2013-09-18	30.2	20.7	0	2013
2013-09-19	35.6	23.2	0	2013
2013-09-20	30.9	21.2	7.6	2013
2013-09-21	31.3	21.8	0	2013
2013-09-22	29.1	22.9	0	2013
2013-09-23	28.3	21.3	0	2013
2013-09-24	31.5	20.3	0	2013
2013-09-25	32.8	20.8	0	2013
2013-09-26	31.6	20.7	0	2013
2013-09-27	32	21.8	0	2013
2013-09-28	33.6	22.8	0	2013
2013-09-29	32.4	23	0	2013
2013-09-30	33.9	23.2	1	2013
2013-10-01	30.5	20.6	0	2013
2013-10-02	27.3	20	0.2	2013
2013-10-03	26.2	18.4	0	2013
2013-10-04	25.8	17.1	0	2013
2013-10-05	24	18	13.8	2013
2013-10-06	23	19.6	2.2	2013
2013-10-07	24.6	19.5	51.6	2013
2013-10-08	27.3	19.4	12	2013
2013-10-09	30.3	19.8	0	2013
2013-10-10	27.6	20	0	2013
2013-10-11	32.8	23.5	0	2013
2013-10-12	32.1	20.9	0	2013
2013-10-13	30.3	22.4	0.2	2013
2013-10-14	29.1	21.8	0	2013
2013-10-15	28.2	22.1	0	2013
2013-10-16	30.5	21.9	0.2	2013
2013-10-17	26.4	18.7	0	2013
2013-10-18	29.3	16.3	0	2013
2013-10-19	27.6	17.6	0	2013
2013-10-20	28.8	18.8	0	2013
2014-06-25	38.1	28.2	0	2014
2014-06-26	33.8	24.5	0	2014
2014-06-27	38	25.1	0	2014
2014-06-28	37.3	25.5	0	2014
2014-06-29	36.6	26.1	0	2014
2014-06-30	38.9	27	0	2014
2014-07-01	36.4	24.1	0	2014
2014-07-02	35.8	24.7	0	2014
2014-07-03	37.6	26	0	2014
2014-07-04	36.2	26.8	0	2014
2014-07-05	40.6	26.6	0	2014
2014-07-06	39	26.5	0	2014
2014-07-07	39.5	27.4	0	2014
2014-07-08	38.9	29	0	2014
2014-07-09	36	25.5	0	2014
2014-07-10	35.1	23.8	0	2014
2014-07-11	35.1	23.8	0	2014
2014-07-12	36	23.6	0	2014
2014-07-13	34.6	23.4	0	2014
2014-07-14	35.2	23.2	0	2014
2014-07-15	35.1	23.6	0	2014
2014-07-16	37	25.7	0	2014
2014-07-17	38	24.7	2.6	2014
2014-07-18	39.5	26	0	2014
2014-07-19	38.9	27.1	0	2014
2014-07-20	41.8	28.5	0	2014
2014-07-21	39.1	27.2	0.2	2014
2014-07-22	35.2	24.1	1.2	2014
2014-07-23	31.1	21.8	24.8	2014
2014-07-24	33.8	24.5	0.2	2014
2014-07-25	35.8	25.9	0	2014
2014-07-26	35.6	26.9	0	2014
2014-07-27	37	27.4	0	2014
2014-07-28	36.4	25.2	0	2014
2014-07-29	35.3	26.6	0	2014
2014-07-30	36.9	27.8	0	2014
2014-07-31	34.1	23.8	0	2014
2014-08-01	34.1	24.5	0	2014
2014-08-02	34.8	26.6	0	2014
2014-08-03	36.4	27.6	0	2014
2014-08-04	36.9	27.2	0	2014
2014-08-05	36.9	27.3	0	2014
2014-08-06	34	23.7	2	2014
2014-08-07	33.9	25.5	0	2014
2014-08-08	35.2	26.1	0	2014
2014-08-09	35.7	27.1	0	2014
2014-08-10	37	27.5	0	2014
2014-08-11	38.2	28.3	0	2014
2014-08-12	38.7	28.7	0	2014
2014-08-13	40.5	28.8	0	2014
2014-08-14	39.8	28.4	0	2014
2014-08-15	33.9	25.1	0	2014
2014-08-16	34.7	25.1	0	2014
2014-08-17	34.2	24.7	0	2014
2014-08-18	33.2	23.5	0	2014
2014-08-19	35	25.2	0	2014
2014-08-20	38.2	28	0	2014
2014-08-21	37	28.1	0	2014
2014-08-22	36.6	27.8	0	2014
2014-08-23	37.9	27	0	2014
2014-08-24	35.4	26.2	0	2014
2014-08-25	34.3	24	0	2014
2014-08-26	35.5	24.9	0	2014
2014-08-27	40.2	27.1	0	2014
2014-08-28	38.5	26.6	0	2014
2014-08-29	36.1	26.1	0	2014
2014-08-30	34.7	25.1	0	2014
2014-08-31	35.7	25	0.8	2014
2014-09-01	36	25.5	0	2014
2014-09-02	30	22.1	1	2014
2014-09-03	31.5	22	0.2	2014
2014-09-04	32.3	22.9	2.8	2014
2014-09-05	31	21	43.4	2014
2014-09-06	29.3	21.6	10	2014
2014-09-07	33	22.7	0.2	2014
2014-09-08	32.7	23.5	0.2	2014
2014-09-09	32.6	23.6	0	2014
2014-09-10	33.5	24.1	0.4	2014
2014-09-11	34.2	24.3	0.4	2014
2014-09-12	33.3	24.3	0	2014
2014-09-13	33.9	22.9	0	2014
2014-09-14	31.1	22.1	0	2014
2014-09-15	31.9	22.3	0	2014
2014-09-16	30.6	21.8	0.8	2014
2014-09-17	28.9	21.5	0	2014
2014-09-18	31.5	21.9	0	2014
2014-09-19	30.9	25.4	0	2014
2014-09-20	32.1	24.8	0	2014
2014-09-21	35.9	25.8	0	2014
2014-09-22	37.3	27	0	2014
2014-09-23	28.1	23.2	0	2014
2014-09-24	28.2	20.2	0	2014
2014-09-25	30.2	21.3	1.8	2014
2014-09-26	28.8	21.3	0	2014
2014-09-27	27.8	20.9	0	2014
2014-09-28	27.5	19	0	2014
2014-09-29	30.8	19	0	2014
2014-09-30	30.9	19	0	2014
2014-10-01	32.6	19.8	0	2014
2014-10-02	32.3	20.4	0	2014
2014-10-03	28.7	19.8	6.6	2014
2014-10-04	30.7	19.6	57	2014
2014-10-05	23.8	18.9	12.6	2014
2014-10-06	27.5	20	9	2014
2014-10-07	31	19.3	22.4	2014
2014-10-08	30	19.3	0.4	2014
2014-10-09	30.5	18.9	0.2	2014
2014-10-10	31.8	19.4	0.2	2014
