# Supplementary material for: Comparing Kaolin and Pinolene to Improve Sustainable Grapevine Production during Drought
Source: PLoS One. 2016 Jun 13;11(6):e0156631. doi: 10.1371/journal.pone.0156631 (PMC4905681; doi:10.1371/journal.pone.0156631)
Supplement: S1 File — (GZ) [file pone.0156631.s003.gz › PONE_Brillante_et_al_2016_Code_and_Data/data/photosynthesis.csv]

date	group	An_(µmol_CO2_m-2_s-1)	gs_(mol_H2O_m-2_s-1)	WUEi(µmol_CO2_mol-1_H2O)	Temp-leaf-surface(°C)	Par-leaf-surface(µmol_m-2_s-1)	co2-diff-r-a	co2-substom	h2o-analysis	h2o-anl	t	h2o-diff-r-a	h2o-ref	Par-leaf-chamber	Temp-leaf-chamber(°C)	co2-analysis	co2-ref	Leaf-chamber-flow	H2o-anal-as-rh	H2o-ref-as-rh
2012-07-03	Kaolin	3.19	0.02	159.5	45.22	1531	2.9	271	24.1	24.2	1.68	4.2	20	1740	39.9	390.9	395.5	393	32.7	27.2
2012-07-03	Kaolin	4.27	0.02	213.5	46.26	1669	5.6	179.4	24.4	24.5	1.61	4.1	20.5	1897	40.3	387.8	395.1	389	32.6	27.3
2012-07-03	Kaolin	3.95	0.03	131.667	45.76	1531	4.8	232.5	25.5	25.6	1.83	4.6	21	1740	40.7	394.8	401.5	390	33.5	27.6
2012-07-03	Kaolin	2.37	0.02	118.5	47.5	1664	0.9	316.3	25.5	25.6	1.54	3.8	21.8	1891	41.5	394.8	397.2	395	32.1	27.5
2012-07-03	Kaolin	2.42	0.04	60.5	46.24	1638	1	334.5	29.3	29.6	2.97	7.4	22.2	1861	41.9	392.6	396.5	395	35.9	27.2
2012-07-03	Kaolin	4.1	0.1	41	43.96	1544	5.2	317.7	35	35.5	5.06	12.7	22.8	1754	42.3	384.5	394.6	392	41.9	27.2
2012-07-03	Kaolin	5.69	0.09	63.222	44.75	1614	9.2	282.1	35.2	35.7	5.03	12.6	23	1834	42.8	381.2	395.2	392	41.3	26.9
2012-07-03	Kaolin	5.06	0.11	46	44.17	1551	7.5	307.1	36.6	37.1	5.55	13.8	23.3	1763	43	384.4	397.2	397	42.2	27
2012-07-03	Pinolene	2.53	0.13	19.462	44.81	1651	1.3	350.3	39.4	40	6.22	15.5	24.6	1876	44	389.6	396.8	398	43.3	27
2012-07-03	Pinolene	3.13	0.08	39.125	46.37	1659	2.8	327.4	36.9	37.4	5.08	12.8	24.6	1885	44.2	387.4	395.1	394	40	26.7
2012-07-03	Pinolene	3.53	0.12	29.417	44.86	1559	3.8	330.8	39.4	40	6.08	15.3	24.7	1772	44.3	383.6	393.2	394	42.6	26.6
2012-07-03	Pinolene	0.38	0.05	7.6	48.75	1586	-4	402.5	33.5	33.8	3.67	9.2	24.6	1802	45.4	397.2	396.8	395	34.1	25
2012-07-03	Pinolene	2.33	0.12	19.417	45.93	1617	0.8	350.3	40.4	41.1	6.59	16.4	24.7	1837	45.7	389.7	396.8	400	40.6	24.8
2012-07-03	Pinolene	2.22	0.04	55.5	49.66	1622	0.5	333	32.4	32.6	3.29	8.2	24.5	1843	45.8	393.2	396.9	400	32.3	24.5
2012-07-03	Pinolene	2.54	0.05	50.8	48.83	1635	1.4	329	34.5	34.9	4.2	10.6	24.3	1858	45.9	392.2	397.6	396	34.3	24.1
2012-07-03	Pinolene	0.29	0.04	7.25	49.71	1664	-4.2	405.7	33.1	33.4	3.72	9.4	24	1891	46.1	397.6	396.9	396	32.5	23.6
2012-07-03	Control	4.58	0.12	38.167	46.13	1643	6.4	313.8	40.2	40.8	6.83	17.2	23.7	1867	46	383.1	396	396	39.7	23.4
2012-07-03	Control	6.98	0.19	36.737	44.48	1685	12.4	301.4	43	43.9	8.11	20.5	23.4	1915	45.5	375	395	394	43.3	23.7
2012-07-03	Control	4.7	0.11	42.727	46.16	1654	6.6	306.6	37.9	38.4	6.24	15.6	22.9	1879	45.3	384	396.5	398	38.7	23.4
2012-07-03	Control	5.22	0.15	34.8	45.05	1675	7.9	312.9	40	40.7	7.2	18	22.7	1903	45.2	381.9	396.6	398	41.2	23.4
2012-07-03	Control	4.98	0.1	49.8	46.23	1648	7.3	296.3	36.7	37.2	5.95	14.8	22.4	1873	45.1	382.1	395.1	398	37.9	23.1
2012-07-03	Control	6.35	0.06	105.833	47.87	1575	10.9	217	32.4	32.7	4.19	10.6	22.1	1790	45.2	382.6	397.4	391	33.4	22.8
2012-07-03	Control	4.51	0.08	56.375	46.83	1586	6.2	295.5	34.6	35	5.19	12.9	22.1	1802	45.2	386.9	398	398	35.6	22.7
2012-07-03	Control	2.37	0.05	47.4	48.69	1622	0.9	333.3	30.4	30.7	3.68	9.1	21.6	1843	45.2	395.7	400.2	402	31.2	22.1
2012-07-16	Kaolin	2.43	0.01	243	44.08	1510	1.1	284.7	12.6	12.6	0.72	1.8	10.9	1716	37.8	402.9	404.7	392	19.2	16.6
2012-07-16	Kaolin	2.54	0.01	254	45.28	1687	1.3	252.3	12.5	12.5	0.72	1.8	10.7	1917	38.2	396.2	398.3	393	18.7	16
2012-07-16	Kaolin	2.26	0.01	226	45.02	1539	0.6	293.8	12.4	12.4	0.68	1.7	10.7	1749	38.6	390.8	392.1	393	18	15.7
2012-07-16	Kaolin	2.16	0.01	216	46.53	1729	0.4	308.4	12.5	12.5	0.7	1.7	10.8	1965	39.2	391.9	393	388	17.6	15.2
2012-07-16	Kaolin	2.16	0.01	216	46.48	1648	0.4	314.1	12.8	12.8	0.88	2.2	10.6	1873	39.8	391.5	392.7	394	17.5	14.6
2012-07-16	Kaolin	2.21	0.01	221	46.93	1596	0.5	289.6	12.1	12.1	0.6	1.5	10.6	1814	40.2	392.2	393.4	389	16.3	14.2
2012-07-16	Kaolin	4.28	0.03	142.667	45.62	1745	5.6	235.4	17.1	17.2	2.71	6.7	10.5	1983	40.5	384.3	392.4	395	22.6	13.9
2012-07-16	Kaolin	4.26	0.04	106.5	45.66	1737	5.5	244.2	17.7	17.9	2.94	7.3	10.6	1974	40.8	383.8	392.1	396	23	13.8
2012-07-16	Pinolene	9.07	0.06	151.167	44.41	1687	17.6	152.1	20.8	21	4.21	10.6	10.4	1917	41.2	373.5	395.1	391	26.4	13.2
2012-07-16	Pinolene	5.77	0.03	192.333	46	1656	9.2	164.7	16.9	17	2.68	6.6	10.4	1882	41.3	388.5	400.3	396	21.4	13.2
2012-07-16	Pinolene	5.55	0.04	138.75	45.44	1683	8.8	212.6	18.5	18.7	3.36	8.4	10.3	1912	41.3	382.9	394.9	391	23.4	12.9
2012-07-16	Pinolene	2.29	0.01	229	48.13	1705	0.7	301.5	13.3	13.3	1.24	3.1	10.2	1938	41.6	393.4	395.3	397	16.5	12.8
2012-07-16	Pinolene	2.49	0.02	124.5	47.71	1727	1.2	296	14.4	14.4	1.76	4.4	10.1	1962	41.6	390.6	393.5	397	17.8	12.5
2012-07-16	Pinolene	3.5	0.02	175	47.61	1654	3.7	201.9	14.1	14.2	1.59	4	10.2	1879	41.7	389.5	394.7	392	17.5	12.6
2012-07-16	Pinolene	2.28	0.01	228	47.59	1565	0.7	309	13.6	13.7	1.38	3.5	10.2	1778	41.8	393	395.1	392	16.7	12.5
2012-07-16	Pinolene	2.1	0.01	210	48.78	1607	0.3	316.2	12.5	12.5	0.91	2.3	10.2	1826	42.3	393.3	394.4	397	14.9	12.3
2012-07-16	Control	6.53	0.03	217.667	47.53	1727	11.3	124.4	17.9	18	3.01	7.6	10.4	1962	42.8	378.2	392.3	393	20.9	12.2
2012-07-16	Control	7.91	0.08	98.875	44.7	1656	14.7	215	23.4	23.7	5.35	13.4	10.4	1882	42.9	371	390.6	394	27.2	12
2012-07-16	Control	4.84	0.03	161.333	47.6	1627	7	182	16.8	16.9	2.63	6.6	10.3	1849	42.9	381.9	391.4	394	19.5	12
2012-07-16	Control	6.57	0.06	109.5	45.4	1580	11.2	216.6	21.1	21.3	4.44	11	10.4	1796	42.9	377	392.3	399	24.4	12
2012-07-16	Control	4.29	0.03	143	47.48	1638	5.7	224.3	17.1	17.2	2.77	6.9	10.3	1861	42.9	388.4	396.8	394	19.9	11.9
2012-07-16	Control	4.09	0.03	136.333	48.04	1659	5.1	209.9	16	16.1	2.36	5.8	10.2	1885	42.9	390.9	398.3	399	18.5	11.9
2012-07-16	Control	2.99	0.02	149.5	48.5	1669	2.4	263	15.3	15.4	2.08	5.2	10.2	1897	43	389.1	393.6	394	17.6	11.7
2012-07-16	Control	4.07	0.03	135.667	47.9	1685	5.1	232.2	17.1	17.3	2.84	7.1	10.1	1915	43.2	386.8	394.7	394	19.6	11.6
2012-08-10	Kaolin	2.21	0.01	221	44.05	1667	0.5	272.1	8.3	8.3	0.39	1	7.4	1894	36.7	387.2	388.1	390	13.5	12
2012-08-10	Kaolin	2.33	0.01	233	44.62	1740	0.8	259.4	8.7	8.8	0.57	1.4	7.3	1977	37.1	381.7	383.1	390	13.8	11.6
2012-08-10	Kaolin	2.13	0.01	213	44.98	1656	0.3	270.9	8	8	0.28	0.7	7.3	1882	37.6	383.3	383.9	391	12.4	11.4
2012-08-10	Kaolin	2.07	0.01	207	45.71	1727	0.2	304.3	8.2	8.2	0.35	0.9	7.3	1962	38	383.9	384.5	387	12.3	11
2012-08-10	Kaolin	2.43	0.01	243	45.9	1721	1.1	213	8.5	8.6	0.5	1.2	7.3	1956	38.4	382.1	383.7	392	12.6	10.8
2012-08-10	Kaolin	2.31	0.01	231	46.08	1617	0.8	218.7	8.3	8.3	0.38	0.9	7.3	1837	39	384.4	385.5	388	11.9	10.5
2012-08-10	Kaolin	3.76	0.01	376	45.52	1638	4.3	141.1	10.2	10.2	1.23	3	7.1	1861	39.2	378.7	384.1	393	14.3	10.1
2012-08-10	Kaolin	2.61	0.01	261	46.08	1622	1.5	231.7	9.3	9.3	0.85	2.1	7.2	1843	39.5	382.1	384.4	393	12.9	10
2012-08-10	Pinolene	6.28	0.03	209.333	44.32	1580	10.6	134.5	13.7	13.8	2.61	6.6	7.2	1796	39.8	370.6	383.7	389	18.7	9.9
2012-08-10	Pinolene	3.62	0.02	181	46.09	1643	4	174.4	10.9	10.9	1.42	3.6	7.3	1867	40	378.3	383.6	389	14.7	9.9
2012-08-10	Pinolene	5.79	0.03	193	45.54	1680	9.3	111.7	12.8	12.9	2.27	5.6	7.2	1909	40.2	372.6	384	394	17.1	9.7
2012-08-10	Pinolene	2.56	0.02	128	46.33	1687	1.4	284.4	11.4	11.4	1.68	4.2	7.2	1917	40.3	380.7	383.7	390	15.1	9.6
2012-08-10	Pinolene	2.49	0.01	249	46.79	1591	1.2	249.5	9.4	9.4	0.9	2.2	7.2	1808	40.4	381.6	383.6	390	12.5	9.5
2012-08-10	Pinolene	2.98	0.02	149	46.48	1685	2.4	243.2	11	11.1	1.58	3.9	7.1	1915	40.4	380.3	384.2	395	14.6	9.4
2012-08-10	Pinolene	2.43	0.01	243	47.56	1700	1.1	236.1	8.8	8.8	0.71	1.8	7	1932	40.4	383	384.8	390	11.6	9.3
2012-08-10	Pinolene	2.16	0.01	216	47.64	1724	0.4	294.3	8.7	8.7	0.74	1.8	6.9	1959	40.4	383.5	384.6	396	11.5	9.1
2012-08-10	Control	5.46	0.03	182	45.63	1708	8.5	162.5	13.4	13.4	2.69	6.7	6.8	1941	40.7	373.3	384.2	396	17.5	8.9
2012-08-10	Control	6.74	0.04	168.5	45	1734	11.6	157.9	15.1	15.3	3.43	8.5	6.8	1971	40.7	368.2	382.9	396	19.7	8.8
2012-08-10	Control	5.02	0.04	125.5	45.48	1683	7.5	198.8	13.9	14	2.92	7.3	6.7	1912	40.9	375.4	385.7	391	18	8.7
2012-08-10	Control	5.02	0.06	83.667	44.25	1750	7.4	255.9	17.3	17.5	4.43	11	6.5	1989	41	373.8	385.3	396	22.2	8.4
2012-08-10	Control	4.83	0.05	96.6	44.45	1588	7	241.7	15.6	15.7	3.71	9.3	6.4	1805	41.1	373	383.5	391	19.9	8.2
2012-08-10	Control	2.73	0.02	136.5	46.92	1614	1.8	267.7	10.4	10.5	1.71	4.2	6.3	1834	41.3	381.8	385.2	397	13.1	7.9
2012-08-10	Control	4.34	0.04	108.5	46.32	1748	5.7	224.8	13.5	13.6	3.02	7.5	6.1	1986	41.5	376.8	385.3	397	16.8	7.6
2012-08-10	Control	3.39	0.02	169.5	47.48	1713	3.5	227.2	10.9	11	2.01	5.1	5.9	1947	41.7	381.8	387.2	392	13.5	7.3
2012-08-30	Kaolin	2.78	0.01	278	41.88	1536	1.9	241.8	10.7	10.7	0.83	2.1	8.6	1746	35.6	382.3	385	387	18.3	14.9
2012-08-30	Kaolin	3.31	0.01	331	41.65	1377	3.3	129.7	10	10	0.65	1.6	8.4	1565	35.9	383.9	387.7	383	17	14.2
2012-08-30	Kaolin	2.29	0.01	229	42.53	1434	0.7	288.3	9.4	9.4	0.54	1.4	8.1	1630	36.4	392	393.3	384	15.5	13.3
2012-08-30	Kaolin	2.01	0.01	201	44.07	1559	0	339.6	9	9.1	0.45	1.1	7.9	1772	37.3	391.1	391.5	389	14.2	12.5
2012-08-30	Kaolin	2.88	0.01	288	44.64	1643	2.2	131.7	9.3	9.3	0.53	1.3	7.9	1867	37.6	388.5	391.2	390	14.3	12.3
2012-08-30	Kaolin	2.35	0.01	235	44.36	1481	0.9	268.6	9.3	9.3	0.54	1.4	7.9	1683	38	397.7	399.1	390	13.9	11.9
2012-08-30	Pinolene	8.66	0.07	123.714	41.33	1513	16.4	185.7	17.4	17.6	3.97	9.9	7.7	1719	38.6	376.1	396.1	391	25.4	11.3
2012-08-30	Pinolene	5.18	0.02	259	44.32	1515	7.9	66.5	11.1	11.2	1.41	3.5	7.6	1722	38.8	387.4	396.6	387	16.1	11
2012-08-30	Pinolene	6.83	0.05	136.6	43.32	1690	11.9	173.6	15.4	15.5	3.2	8	7.6	1920	39	377.7	392.5	391	22.1	10.8
2012-08-30	Pinolene	6.3	0.07	90	38.18	634	10.6	251.9	15.9	16.1	3.4	8.5	7.6	720	39	378.4	392.1	391	22.7	10.8
2012-08-30	Pinolene	2.99	0.01	299	45.89	1632	2.5	181.3	9.5	9.6	0.86	2.2	7.4	1855	39.2	387.7	391	387	13.4	10.4
2012-08-30	Pinolene	3.15	0.01	315	45.78	1648	2.8	206.2	10.2	10.2	1.18	3	7.2	1873	39.4	386.1	390.1	388	14.2	10.1
2012-08-30	Control	5.07	0.02	253.5	45.02	1551	7.5	108.5	11.3	11.3	1.7	4.2	7.1	1763	39.7	382.8	392	392	15.6	9.8
2012-08-30	Control	7.71	0.03	257	45.05	1680	14.2	10.2	12.6	12.6	2.22	5.6	7	1909	39.7	375.5	391.7	388	17.3	9.7
2012-08-30	Control	6.37	0.03	212.333	44.87	1610	10.9	72	12.1	12.2	2.09	5.2	6.9	1829	39.7	377.4	390.2	388	16.6	9.5
2012-08-30	Control	6.84	0.04	171	44.39	1685	11.9	136.2	14	14.1	2.9	7.2	6.9	1915	39.7	376	390.5	392	19.3	9.5
2012-08-30	Control	5.17	0.03	172.333	44.8	1617	7.8	163.3	12.5	12.5	2.28	5.7	6.9	1837	39.8	380.1	390	392	17.1	9.4
2012-08-30	Control	2.94	0.02	147	46.09	1656	2.3	247.8	10.4	10.4	1.47	3.7	6.8	1882	40	385.5	389.2	393	14.1	9.2
2012-09-25	Kaolin	2.17	0.02	108.5	36.42	1064	0.4	372.8	17.7	17.8	0.83	2.1	15.7	1209	32.3	413.9	415.1	385	36.6	32.6
2012-09-25	Kaolin	3.32	0.02	166	37.77	1270	3.2	244.3	17.8	17.8	0.78	1.9	15.9	1443	32.7	396.8	400.8	385	36	32.2
2012-09-25	Kaolin	2.09	0.01	209	39.28	1426	0.2	351.7	17.4	17.4	0.48	1.2	16.2	1621	33.1	400.9	401.7	381	34.4	32
2012-09-25	Kaolin	2.37	0.01	237	39.37	1437	0.9	327.6	18	18	0.73	1.8	16.2	1633	33.4	402.3	403.9	386	34.8	31.5
2012-09-25	Kaolin	2.3	0.01	230	39.7	1380	0.8	324.9	18	18.1	0.58	1.4	16.6	1568	33.9	402.4	403.8	383	34.1	31.5
2012-09-25	Kaolin	3.85	0.08	48.125	37.83	1492	4.5	335.8	24.2	24.4	3.08	7.6	16.8	1695	34.2	399.1	406.7	387	44.9	31.2
2012-09-25	Kaolin	3.64	0.03	121.333	39.88	1549	4	290.3	21	21	1.67	4.1	16.9	1760	34.5	401.2	406.8	388	38.3	31.1
2012-09-25	Kaolin	2.73	0.03	91	40.41	1549	1.8	326.4	20.8	20.8	1.48	3.7	17.2	1760	34.8	401.1	404.4	388	37.4	31
2012-09-25	Pinolene	8.39	0.07	119.857	38.56	1408	15.9	220.1	25.1	25.3	3.04	7.6	17.7	1600	35.3	384.3	403.1	384	43.9	31
2012-09-25	Pinolene	6.78	0.04	169.5	40.45	1505	11.9	172.6	23	23.1	2.09	5.2	17.9	1710	35.7	387	400.9	385	39.5	30.6
2012-09-25	Pinolene	5.81	0.08	72.625	39.56	1534	9.4	284.9	26.3	26.5	3.3	8.2	18.3	1743	36	392.8	405.4	389	43.9	30.7
2012-09-25	Pinolene	3.65	0.02	182.5	41.82	1470	4.1	254.5	21.8	21.9	1.33	3.3	18.6	1671	36.4	402.6	408.1	386	36	30.5
2012-09-25	Pinolene	3.93	0.03	131	41.77	1470	4.8	260.1	22.9	23	1.67	4.2	18.9	1671	36.7	397.6	404	386	37	30.4
2012-09-25	Pinolene	5.66	0.02	283	42.55	1458	9.1	28.6	21.6	21.7	1.06	2.6	19	1657	36.9	395.9	406.1	386	34.6	30.4
2012-09-25	Pinolene	3.14	0.02	157	42.79	1450	2.8	254.2	21.7	21.8	1	2.5	19.3	1648	37.1	403.1	406.9	391	34.3	30.5
2012-09-25	Pinolene	5.13	0.04	128.25	42.05	1521	7.7	234.8	24.8	24.9	2.21	5.5	19.4	1728	37.4	392.5	402.4	391	38.6	30.4
2012-09-25	Control	4.44	0.03	148	42.48	1346	6.1	220.5	23.8	23.9	1.57	3.9	20	1529	37.9	399.1	406.8	387	36.2	30.3
2012-09-25	Control	6.57	0.05	131.4	42.1	1470	11.3	209.2	26.2	26.4	2.55	6.4	20	1671	38	395.8	409.7	388	39.4	29.9
2012-09-25	Control	7.68	0.08	96	41.15	1470	14	251.5	28.9	29.2	3.55	8.8	20.4	1671	38.2	401.9	419.3	392	43.1	30.4
2012-09-25	Control	4.91	0.06	81.833	41.87	1456	7.2	297	27.6	27.8	2.94	7.4	20.4	1654	38.3	411.5	421.7	388	40.9	30.2
2012-09-25	Control	6.76	0.07	96.571	41.81	1523	11.7	249.2	28.5	28.8	3.33	8.2	20.5	1731	38.4	394.7	409.7	392	42	30.4
2012-09-25	Control	5.28	0.04	132	42.65	1456	8.1	238.3	26.5	26.6	2.37	5.9	20.7	1654	38.5	395.8	406.1	392	38.8	30.5
2012-09-25	Control	2.47	0.02	123.5	43.98	1473	1.2	326.3	24.4	24.5	1.44	3.6	20.9	1674	38.7	399.1	401.6	388	35.4	30.3
2012-09-25	Control	4.17	0.02	208.5	44	1497	5.3	216.9	24.7	24.8	1.57	3.9	20.9	1701	38.8	395.4	402.2	393	35.7	30.2
2013-07-20	Kaolin	0.94	0.03	31.333	40.14	1463	2.3	306.7	26.6	26.7	1.41	3.5	23.2	1663	34.8	383.3	387	383	47.8	41.5
2013-07-20	Kaolin	3.95	0.06	65.833	39.63	1466	9.8	241.8	28.8	28.9	2.32	5.8	23.1	1666	35.3	380.3	392.3	383	50.3	40.3
2013-07-20	Kaolin	3.28	0.03	109.333	41.44	1497	8.2	190.7	26.3	26.4	1.59	4	22.4	1701	36.2	389.8	399.5	384	43.8	37.3
2013-07-20	Kaolin	5.08	0.08	63.5	40.06	1510	12.5	265.4	30.2	30.5	3.39	8.4	22.1	1716	36.7	391.3	407	390	48.8	35.7
2013-07-20	Kaolin	2.82	0.03	94	43.28	1586	6.9	186.4	25.1	25.2	1.62	4	21.2	1802	37.7	387.4	395.8	391	38.6	32.7
2013-07-20	Kaolin	3.28	0.03	109.333	40.14	1497	8.2	241.8	26.6	26.7	1.62	4	22.4	1701	36.2	387.4	395.8	384	47.8	37.3
2013-07-20	Kaolin	3.28	0.03	109.333	40.14	1497	8.2	241.8	26.6	26.7	1.62	4	22.4	1701	36.2	387.4	395.8	384	47.8	37.3
2013-07-20	Kaolin	3.28	0.03	109.333	40.14	1497	8.2	241.8	26.6	26.7	1.62	4	22.4	1701	36.2	387.4	395.8	384	47.8	37.3
2013-07-20	Pinolene	5.93	0.07	84.714	41.84	1583	14.6	209.1	29.1	29.4	3.41	8.5	20.9	1799	38.2	376.1	393.8	391	43.4	31.2
2013-07-20	Pinolene	3.79	0.05	75.8	42.6	1541	9.3	227.4	27.4	27.5	2.68	6.7	20.9	1751	38.4	382.9	394.8	391	40.5	30.9
2013-07-20	Pinolene	2.96	0.01	296	45.15	1675	7.4	10.9	23.1	23.1	0.98	2.5	20.6	1903	38.4	387.7	395.8	387	34.2	30.5
2013-07-20	Pinolene	3.49	0.04	87.25	42.95	1513	8.6	220.1	26.5	26.6	2.39	5.9	20.7	1719	38.5	386.6	397.4	392	38.8	30.3
2013-07-20	Pinolene	3.32	0.04	83	43.46	1610	8.2	223	26.4	26.6	2.44	6.1	20.5	1829	38.6	386.9	397.4	392	38.4	29.8
2013-07-20	Pinolene	3.49	0.04	87.25	42.95	1583	8.6	220.1	26.5	26.6	2.44	6.1	20.7	1799	38.4	386.6	395.8	391	38.8	30.5
2013-07-20	Pinolene	3.49	0.04	87.25	42.95	1583	8.6	220.1	26.5	26.6	2.44	6.1	20.7	1799	38.4	386.6	395.8	391	38.8	30.5
2013-07-20	Pinolene	3.49	0.04	87.25	42.95	1583	8.6	220.1	26.5	26.6	2.44	6.1	20.7	1799	38.4	386.6	395.8	391	38.8	30.5
2013-07-20	Control	7.07	0.08	88.375	41.96	1627	17.3	209.8	29.9	30.2	4.02	10	20.2	1849	38.8	377.2	398.2	393	43	29.3
2013-07-20	Control	5.93	0.05	118.6	43.19	1586	14.6	152.4	26.9	27.1	2.78	6.9	20.2	1802	38.9	381.1	398.3	392	38.8	29.2
2013-07-20	Control	9.76	0.09	108.444	41.61	1583	24.3	171.4	30.7	31	4.25	10.7	20.3	1799	38.9	371.6	399.7	388	43.9	29
2013-07-20	Control	4.45	0.04	111.25	43.85	1667	10.9	183.2	26.2	26.3	2.62	6.5	19.8	1894	39	384.2	397.6	392	37.4	28.4
2013-07-20	Control	3.96	0.05	79.2	43.67	1667	9.7	213.9	26.6	26.8	2.83	7	19.8	1894	39	382.2	394.5	393	37.9	28.2
2013-07-20	Control	5.93	0.05	118.6	43.19	1627	14.6	183.2	26.9	27.1	2.83	7	20.2	1849	38.9	381.1	398.2	392	38.8	29
2013-07-20	Control	5.93	0.05	118.6	43.19	1627	14.6	183.2	26.9	27.1	2.83	7	20.2	1849	38.9	381.1	398.2	392	38.8	29
2013-07-20	Control	5.93	0.05	118.6	43.19	1627	14.6	183.2	26.9	27.1	2.83	7	20.2	1849	38.9	381.1	398.2	392	38.8	29
2013-08-01	Kaolin	5.5	0.03	183.333	41.16	1711	13.7	101.8	20.7	20.8	1.93	4.8	16	1944	35.3	385.9	401.4	384	36.2	27.9
2013-08-01	Kaolin	8.33	0.06	138.833	40.36	1763	20.7	119.5	23.1	23.3	2.91	7.3	16	2003	35.3	375.5	398.9	384	40.3	27.8
2013-08-01	Kaolin	6.29	0.03	209.667	41.37	1732	15.6	40.9	20.1	20.2	1.88	4.7	15.5	1968	35.3	375.6	392.9	384	35	27
2013-08-01	Kaolin	6.94	0.04	173.5	41.13	1708	17.2	49.2	20.5	20.6	2.09	5.2	15.4	1941	35.4	373.3	392.5	384	35.7	26.7
2013-08-01	Kaolin	4.38	0.02	219	41.7	1656	10.9	41.2	18.8	18.9	1.35	3.4	15.5	1882	35.4	380.4	392.6	384	32.6	26.7
2013-08-01	Kaolin	6.29	0.03	209.667	41.16	1711	15.6	49.2	20.5	20.6	1.93	4.8	15.5	1944	35.3	375.6	392.9	384	35.7	27
2013-08-01	Kaolin	6.29	0.03	209.667	41.16	1711	15.6	49.2	20.5	20.6	1.93	4.8	15.5	1944	35.3	375.6	392.9	384	35.7	27
2013-08-01	Kaolin	6.29	0.03	209.667	41.16	1711	15.6	49.2	20.5	20.6	1.93	4.8	15.5	1944	35.3	375.6	392.9	384	35.7	27
2013-08-01	Pinolene	7.3	0.06	121.667	39.98	1586	18.1	135.5	22.1	22.3	2.76	6.9	15.4	1802	35.6	372.6	393.3	384	38	26.4
2013-08-01	Pinolene	4.95	0.07	70.714	40.13	1721	12.3	226.6	23.2	23.4	3.19	8	15.4	1956	35.6	376.2	391.5	384	40.1	26.5
2013-08-01	Pinolene	7.72	0.06	128.667	40.37	1732	19	142.3	22.7	22.9	3.07	7.6	15.3	1968	35.7	372.3	394	389	38.8	26.1
2013-08-01	Pinolene	7.12	0.04	178	40.87	1646	17.7	68.9	20.7	20.8	2.25	5.6	15.1	1870	35.7	372.7	392.5	384	35.4	25.9
2013-08-01	Pinolene	4.79	0.02	239.5	41.89	1690	11.9	41.8	18.9	18.9	1.51	3.8	15.2	1920	35.7	378.6	391.9	384	32.3	25.9
2013-08-01	Pinolene	7.12	0.06	118.667	40.37	1690	17.7	135.5	22.1	22.3	2.76	6.9	15.3	1920	35.7	372.7	392.5	384	38	26.1
2013-08-01	Pinolene	7.12	0.06	118.667	40.37	1690	17.7	135.5	22.1	22.3	2.76	6.9	15.3	1920	35.7	372.7	392.5	384	38	26.1
2013-08-01	Pinolene	7.12	0.06	118.667	40.37	1690	17.7	135.5	22.1	22.3	2.76	6.9	15.3	1920	35.7	372.7	392.5	384	38	26.1
2013-08-01	Control	8.3	0.05	166	40.35	1624	20.6	88	21.7	21.8	2.68	6.7	15.1	1846	35.7	369.2	392.4	385	36.9	25.7
2013-08-01	Control	7.82	0.05	156.4	40.34	1607	19.2	90.6	21.2	21.3	2.56	6.3	15	1826	35.7	370.8	392.3	390	36.2	25.6
2013-08-01	Control	8.32	0.05	166.4	40.36	1607	20.4	70.5	21.2	21.3	2.55	6.3	15	1826	35.7	368.5	391.2	389	36.1	25.6
2013-08-01	Control	4.73	0.03	157.667	42.07	1765	11.8	88.6	19.2	19.3	1.77	4.4	14.8	2006	35.8	379.7	393.1	385	32.6	25.2
2013-08-01	Control	5.96	0.04	149	41.4	1758	14.8	117.9	20.5	20.7	2.4	6	14.6	1998	35.8	373.2	390.3	384	34.9	24.8
2013-08-01	Control	7.82	0.05	156.4	40.36	1624	19.2	88.6	21.2	21.3	2.55	6.3	15	1846	35.7	370.8	392.3	385	36.1	25.6
2013-08-01	Control	7.82	0.05	156.4	40.36	1624	19.2	88.6	21.2	21.3	2.55	6.3	15	1846	35.7	370.8	392.3	385	36.1	25.6
2013-08-01	Control	7.82	0.05	156.4	40.36	1624	19.2	88.6	21.2	21.3	2.55	6.3	15	1846	35.7	370.8	392.3	385	36.1	25.6
2013-08-25	Kaolin	3.81	0.02	190.5	41.74	1612	9.3	39.5	13.8	13.9	1.23	3	10.8	1832	35.5	394	404.5	390	23.8	18.7
2013-08-25	Kaolin	3.53	0.02	176.5	42.21	1727	8.6	87.1	14.3	14.4	1.38	3.4	10.9	1962	35.7	393.1	403	390	24.5	18.8
2013-08-25	Kaolin	3.75	0.02	187.5	42.08	1627	9.2	84.5	14.3	14.4	1.47	3.6	10.8	1849	36.1	387.1	397.7	391	24	18.1
2013-08-25	Kaolin	3.73	0.02	186.5	42.29	1683	9.3	93.8	14.7	14.8	1.52	3.8	11	1912	36.1	388.4	399.2	385	24.5	18.4
2013-08-25	Kaolin	4.3	0.02	215	42.28	1643	10.5	73.9	14.8	14.9	1.6	3.9	11	1867	36.4	392.3	404.4	391	24.5	18.1
2013-08-25	Kaolin	3.75	0.02	187.5	42.21	1643	9.3	84.5	14.3	14.4	1.47	3.6	10.9	1867	36.1	392.3	403	390	24.5	18.4
2013-08-25	Kaolin	3.75	0.02	187.5	42.21	1643	9.3	84.5	14.3	14.4	1.47	3.6	10.9	1867	36.1	392.3	403	390	24.5	18.4
2013-08-25	Kaolin	3.75	0.02	187.5	42.21	1643	9.3	84.5	14.3	14.4	1.47	3.6	10.9	1867	36.1	392.3	403	390	24.5	18.4
2013-08-25	Pinolene	6.04	0.04	151	42.35	1742	14.8	86.1	16.7	16.8	2.4	5.9	10.9	1980	36.8	378.2	395.2	392	26.9	17.6
2013-08-25	Pinolene	6.36	0.04	159	42.18	1708	15.6	88	17	17.1	2.5	6.2	10.9	1941	37	378.3	396.2	392	27.1	17.4
2013-08-25	Pinolene	6.2	0.05	124	41.6	1677	15.4	142.4	18.2	18.4	2.9	7.3	11.1	1906	37	378.4	396.6	387	29.1	17.7
2013-08-25	Pinolene	1.52	0.02	76	43.89	1727	3.7	203.9	14	14	1.22	3	11	1962	37.2	391.8	396.7	392	22	17.3
2013-08-25	Pinolene	6.52	0.04	163	42.36	1700	16.2	91.2	17.6	17.7	2.6	6.5	11.2	1932	37.3	378.6	397.3	387	27.4	17.4
2013-08-25	Pinolene	6.2	0.04	155	42.35	1708	15.4	91.2	17	17.1	2.5	6.2	11	1941	37	378.4	396.6	392	27.1	17.4
2013-08-25	Pinolene	6.2	0.04	155	42.35	1708	15.4	91.2	17	17.1	2.5	6.2	11	1941	37	378.4	396.6	392	27.1	17.4
2013-08-25	Pinolene	6.2	0.04	155	42.35	1708	15.4	91.2	17	17.1	2.5	6.2	11	1941	37	378.4	396.6	392	27.1	17.4
2013-08-25	Control	4.83	0.02	241.5	43.34	1675	12	39.2	15.4	15.4	1.75	4.4	11.1	1903	37.4	382.6	396.3	387	24	17.2
2013-08-25	Control	4.87	0.04	121.75	42.19	1654	12.1	167.3	17.7	17.8	2.7	6.8	11	1879	37.4	381.7	396.3	387	27.4	17.1
2013-08-25	Control	3.33	0.03	111	43.39	1753	8.3	179.8	16.6	16.7	2.18	5.5	11.2	1992	37.6	385.7	396	387	25.6	17.3
2013-08-25	Control	4.61	0.03	153.667	43.55	1740	11.5	94.1	16.3	16.3	2.03	5.1	11.3	1977	37.7	384.4	397.7	387	24.9	17.2
2013-08-25	Control	3.1	0.02	155	44.1	1713	7.6	116.8	15	15.1	1.57	3.9	11.2	1947	37.8	388.5	397.6	393	22.8	17
2013-08-25	Control	4.61	0.03	153.667	43.39	1713	11.5	116.8	16.3	16.3	2.03	5.1	11.2	1947	37.6	384.4	396.3	387	24.9	17.2
2013-08-25	Control	4.61	0.03	153.667	43.39	1713	11.5	116.8	16.3	16.3	2.03	5.1	11.2	1947	37.6	384.4	396.3	387	24.9	17.2
2013-08-25	Control	4.61	0.03	153.667	43.39	1713	11.5	116.8	16.3	16.3	2.03	5.1	11.2	1947	37.6	384.4	396.3	387	24.9	17.2
2013-09-21	Kaolin	3.35	0.02	167.5	38.98	1794	8.2	73.6	12.3	12.3	1	2.5	9.8	2039	31.6	401.8	411.1	382	26.3	21.1
2013-09-21	Kaolin	4.3	0.02	215	38.81	1789	10.6	19.5	12.5	12.6	1.08	2.7	9.9	2033	31.6	394.8	406.4	382	26.8	21.1
2013-09-21	Kaolin	1.79	0.01	179	39.96	1854	4.4	55.7	11.1	11.2	0.56	1.4	9.8	2107	31.8	392.9	397.9	382	23.7	20.7
2013-09-21	Kaolin	1.4	0.01	140	39.23	1716	3.5	174.6	11.6	11.7	0.68	1.7	10	1950	31.9	393.6	397.8	378	24.5	20.9
2013-09-21	Kaolin	2.57	0.02	128.5	39.23	1789	8.2	73.6	12.3	12.3	1	2.5	9.9	2033	31.8	393.6	397.9	382	24.9	20.9
2013-09-21	Kaolin	2.57	0.02	128.5	39.23	1789	8.2	73.6	12.3	12.3	1	2.5	9.9	2033	31.8	393.6	397.9	382	24.9	20.9
2013-09-21	Kaolin	2.57	0.02	128.5	39.23	1789	8.2	73.6	12.3	12.3	1	2.5	9.9	2033	31.8	393.6	397.9	382	24.9	20.9
2013-09-21	Kaolin	2.57	0.02	128.5	39.23	1789	8.2	73.6	12.3	12.3	1	2.5	9.9	2033	31.8	393.6	397.9	382	24.9	20.9
2013-09-21	Pinolene	5.29	0.03	176.333	38.92	1800	13	105	14	14	1.8	4.5	9.6	2045	32.4	385.6	400.3	383	28.6	19.7
2013-09-21	Pinolene	4.59	0.02	229.5	39.26	1721	11.3	66.7	13	13.1	1.4	3.5	9.6	1956	32.7	388.3	400.9	383	26.2	19.3
2013-09-21	Pinolene	4.52	0.03	150.667	39.39	1813	11.2	133.5	14	14.1	1.77	4.5	9.6	2060	32.8	388.9	401.9	379	28.1	19.3
2013-09-21	Pinolene	5.17	0.03	172.333	39.65	1792	12.7	50.9	13.2	13.3	1.54	3.8	9.4	2036	32.9	385.6	399.7	383	26.3	18.8
2013-09-21	Pinolene	4.88	0.03	162.667	39.26	1792	11.3	73.6	13.2	13.3	1.54	3.8	9.6	2036	32.7	388.3	400.3	383	26.3	19.3
2013-09-21	Pinolene	4.88	0.03	162.667	39.26	1792	11.3	73.6	13.2	13.3	1.54	3.8	9.6	2036	32.7	388.3	400.3	383	26.3	19.3
2013-09-21	Pinolene	4.88	0.03	162.667	39.26	1792	11.3	73.6	13.2	13.3	1.54	3.8	9.6	2036	32.7	388.3	400.3	383	26.3	19.3
2013-09-21	Pinolene	4.88	0.03	162.667	39.26	1792	11.3	73.6	13.2	13.3	1.54	3.8	9.6	2036	32.7	388.3	400.3	383	26.3	19.3
2013-09-21	Control	4.46	0.03	148.667	39.61	1758	11	97.6	13.4	13.4	1.59	3.9	9.5	1998	33.1	381.4	393.8	384	26.4	18.9
2013-09-21	Control	4.17	0.04	104.25	38.7	1727	10.3	181.8	14.6	14.6	2.02	5	9.6	1962	32.8	382.8	395	383	29	18.9
2013-09-21	Control	3.99	0.03	133	39.5	1831	9.8	188.4	14.2	14.3	1.94	4.8	9.4	2081	33	402.1	413.8	383	28.1	18.7
2013-09-21	Control	9.37	0.05	187.4	38.25	1627	23.3	48.5	15	15.1	2.25	5.7	9.4	1849	33.1	410.5	436	379	29.5	18.5
2013-09-21	Control	4.315	0.03	143.833	39.26	1758	11	97.6	14.2	14.3	1.94	4.8	9.5	1998	33	388.3	400.3	383	28.1	18.9
2013-09-21	Control	4.315	0.03	143.833	39.26	1758	11	97.6	14.2	14.3	1.94	4.8	9.5	1998	33	388.3	400.3	383	28.1	18.9
2013-09-21	Control	4.315	0.03	143.833	39.26	1758	11	97.6	14.2	14.3	1.94	4.8	9.5	1998	33	388.3	400.3	383	28.1	18.9
2013-09-21	Control	4.315	0.03	143.833	39.26	1758	11	97.6	14.2	14.3	1.94	4.8	9.5	1998	33	388.3	400.3	383	28.1	18.9
2013-09-29	Kaolin	0.78	0.01	78	36.16	1521	1.9	283	9.9	9.9	0.67	1.7	8.2	1728	29.7	402.4	404.9	378	23.8	19.7
2013-09-29	Kaolin	3.23	0.02	161.5	36.36	1513	7.9	57.6	10.3	10.3	0.8	2	8.3	1719	30.1	397.5	406.2	382	24.1	19.5
2013-09-29	Kaolin	3.71	0.02	185.5	36.41	1505	9.1	101.2	10.9	10.9	1.07	2.6	8.3	1710	30.5	397.1	407.3	383	24.9	19
2013-09-29	Kaolin	4.51	0.03	150.333	36.72	1586	11.2	93.6	11.4	11.5	1.27	3.2	8.3	1802	30.7	396.8	409.2	379	25.9	18.6
2013-09-29	Kaolin	3.47	0.02	173.5	36.41	1521	9.1	97.6	10.9	10.9	1.07	2.6	8.3	1728	30.5	397.1	406.2	382	24.9	19
2013-09-29	Kaolin	3.47	0.02	173.5	36.41	1521	9.1	97.6	10.9	10.9	1.07	2.6	8.3	1728	30.5	397.1	406.2	382	24.9	19
2013-09-29	Kaolin	3.47	0.02	173.5	36.41	1521	9.1	97.6	10.9	10.9	1.07	2.6	8.3	1728	30.5	397.1	406.2	382	24.9	19
2013-09-29	Kaolin	3.47	0.02	173.5	36.41	1521	9.1	97.6	10.9	10.9	1.07	2.6	8.3	1728	30.5	397.1	406.2	382	24.9	19
2013-09-29	Pinolene	0.98	0.02	49	37.51	1544	2.4	289.2	10.8	10.8	1.01	2.5	8.3	1754	31.4	401.4	404.9	380	23.6	18.1
2013-09-29	Pinolene	4.25	0.03	141.667	37.13	1526	10.6	126.8	11.9	12	1.42	3.6	8.4	1734	31.5	392.2	404.2	380	25.9	18.1
2013-09-29	Pinolene	1.86	0.02	93	38.21	1648	4.6	227.2	11.2	11.3	1.16	2.9	8.4	1873	31.7	397.5	403.2	384	24	18
2013-09-29	Pinolene	5.75	0.03	191.667	36.97	1434	14.1	77.1	12.2	12.2	1.57	3.9	8.4	1630	32	389.9	405.6	385	25.7	17.6
2013-09-29	Pinolene	3.055	0.02	152.75	37.13	1526	9.1	126.8	11.2	11.3	1.16	2.9	8.4	1734	31.5	397.1	404.9	382	24.9	18.1
2013-09-29	Pinolene	3.055	0.02	152.75	37.13	1526	9.1	126.8	11.2	11.3	1.16	2.9	8.4	1734	31.5	397.1	404.9	382	24.9	18.1
2013-09-29	Pinolene	3.055	0.02	152.75	37.13	1526	9.1	126.8	11.2	11.3	1.16	2.9	8.4	1734	31.5	397.1	404.9	382	24.9	18.1
2013-09-29	Pinolene	3.055	0.02	152.75	37.13	1526	9.1	126.8	11.2	11.3	1.16	2.9	8.4	1734	31.5	397.1	404.9	382	24.9	18.1
2013-09-29	Control	4.16	0.03	138.667	38.24	1554	10.2	145.2	12.3	12.3	1.61	4	8.3	1766	32.7	394.2	406	386	24.8	16.8
2013-09-29	Control	3.94	0.04	98.5	37.12	1377	9.7	206	13.1	13.2	1.92	4.8	8.4	1565	32.8	392.6	404.1	386	26.2	16.9
2013-09-29	Control	2.47	0.02	123.5	39.07	1526	6.1	144	10.9	10.9	1.04	2.6	8.3	1734	33	394.3	401.4	386	21.6	16.6
2013-09-29	Control	3.54	0.02	177	38.8	1494	8.7	137.6	11.8	11.9	1.39	3.4	8.4	1698	33.3	394.6	404.6	386	23	16.4
2013-09-29	Control	3.74	0.02	187	38.24	1526	9.1	144	11.8	11.9	1.39	3.4	8.4	1734	32.8	394.3	404.6	386	24.8	16.8
2013-09-29	Control	3.74	0.02	187	38.24	1526	9.1	144	11.8	11.9	1.39	3.4	8.4	1734	32.8	394.3	404.6	386	24.8	16.8
2013-09-29	Control	3.74	0.02	187	38.24	1526	9.1	144	11.8	11.9	1.39	3.4	8.4	1734	32.8	394.3	404.6	386	24.8	16.8
2013-09-29	Control	3.74	0.02	187	38.24	1526	9.1	144	11.8	11.9	1.39	3.4	8.4	1734	32.8	394.3	404.6	386	24.8	16.8
2014-07-10	Control	10.8	0.08	135	38.97	1236	33.6	106.1	25.3	25.5	3.26	10.2	15.4	1405	36.8	355.8	393	310	40.8	24.7
2014-07-10	Control	10.5	0.13	80.769	35.85	675	32.6	200.1	26.2	26.5	3.71	11.6	15	767	36.8	359.9	396.7	310	42.1	24
2014-07-10	Control	10.74	0.17	63.176	34.73	594	33	233.8	27.5	27.9	4.19	12.9	15	675	36.6	358.2	395.8	314	44.7	24.4
2014-07-10	Control	10.54	0.18	58.556	35.44	866	32.4	237.5	28.6	29	4.55	14	15	984	36.4	355.9	393.2	313	46.8	24.5
2014-07-10	Control	7.51	0.09	83.444	39.76	1711	23.3	199.4	25.9	26.2	3.82	11.9	14.3	1944	36	366.2	393.9	309	43.5	23.9
2014-07-10	Control	8.59	0.16	53.688	37.84	1523	26.7	247.8	29.6	30.1	5.11	15.9	14.1	1731	36.4	359.4	391.9	310	48.9	23.3
2014-07-10	Control	7.95	0.15	53	38.47	1559	24.7	249.3	29.2	29.6	5.03	15.7	13.9	1772	36.7	363.8	394.2	310	47.2	22.5
2014-07-10	Control	7.81	0.18	43.389	38.24	1541	24.3	266.6	30.9	31.4	5.71	17.8	13.6	1751	37.3	361.4	392.1	311	48.4	21.3
2014-07-10	Kaolin	10.37	0.13	79.769	34.3	1646	32	198.1	24.7	25	3.41	10.6	14.4	1870	30.3	351	386.7	305	57.5	33.7
2014-07-10	Kaolin	5.11	0.06	85.167	35.16	1228	15.7	207.2	20.8	21	1.93	6	15	1396	31.5	375	393	307	45.1	32.7
2014-07-10	Kaolin	6.4	0.09	71.111	36.89	1573	19.7	231.1	24.8	25	3.2	9.9	15.2	1787	33	367.9	391.3	309	49.2	30.2
2014-07-10	Kaolin	5.96	0.08	74.5	37.72	1500	18.4	231.7	24.6	24.9	3.11	9.6	15.3	1704	34.1	374.3	396.3	310	45.9	28.5
2014-07-10	Kaolin	8.57	0.14	61.214	36.55	1361	26.4	240.9	27.7	28.1	4.17	12.9	15.2	1547	34.8	364.7	395.7	311	49.7	27.5
2014-07-10	Kaolin	8.98	0.12	74.833	38.18	1602	27.9	215.9	28	28.4	4.21	13.1	15.3	1820	35.3	363.9	396.6	309	49	26.7
2014-07-10	Kaolin	7.93	0.18	44.056	38.07	1596	24.7	264.5	31.6	32.1	5.31	16.6	15.6	1814	36.5	362.7	393.4	310	51.9	25.5
2014-07-10	Kaolin	9.57	0.28	34.179	36.44	1335	29.5	278.8	33.7	34.3	6.12	18.9	15.4	1517	37	357.1	393.3	313	53.6	24.6
2014-07-10	Pinolene	5.33	0.16	33.313	38.53	1405	16.4	296.1	30.6	31.1	5.22	16.1	15	1597	37.7	375.6	398	314	46.9	23
2014-07-10	Pinolene	7.45	0.11	67.727	39.89	1494	23.2	231.9	29	29.4	4.6	14.3	15	1698	38	365.8	394.2	311	43.7	22.7
2014-07-10	Pinolene	8.02	0.17	47.176	38.39	1299	24.9	261.7	31.6	32.2	5.43	16.9	15.2	1476	38.3	361.9	393	312	46.9	22.6
2014-07-10	Pinolene	6.84	0.18	38	37.5	1030	21.3	282.9	31.1	31.7	5.3	16.5	15.1	1170	38.5	366.6	393.9	312	45.5	22.1
2014-07-10	Pinolene	3.62	0.09	40.222	38.76	918	11.3	286.8	26.1	26.4	3.58	11.2	15.3	1043	38.4	377.8	393.3	312	38.4	22.4
2014-07-10	Pinolene	7.29	0.11	66.273	39.56	1330	22.6	233.9	28.5	28.9	4.35	13.6	15.3	1511	38.2	369.5	397.2	311	42.4	22.8
2014-07-10	Pinolene	4.41	0.07	63	41.47	1551	13.5	243	25.9	26.2	3.51	10.8	15.4	1763	38.1	376.4	394	315	38.8	23
2014-07-10	Pinolene	7.22	0.14	51.571	37.99	1074	22.2	259	29.5	29.9	4.7	14.5	15.4	1221	38.2	365.4	392.9	315	43.9	23
2014-07-10	Control	8.39	0.22	38.136	40.21	1727	26.1	268	35.2	36	7.13	22.2	13.8	1962	40	358.6	392.6	313	47.6	18.6
2014-07-10	Control	8.86	0.15	59.067	41.46	1813	27.2	234	32.5	33.1	6.25	19.3	13.8	2060	39.9	360.4	394.6	317	44.1	18.8
2014-07-10	Control	7.62	0.42	18.143	38.3	1667	23.4	308.7	39.2	40.3	8.51	26.2	14	1894	39.9	360.5	393.3	317	53.4	19.1
2014-07-10	Control	11.85	0.12	98.75	42.11	1763	36.8	156.6	30.5	31	5.5	17.2	13.9	2003	39.9	353	395.9	313	41.4	18.9
2014-07-10	Control	8.42	0.15	56.133	41.48	1705	26.2	235.1	32.3	32.9	6.17	19.3	13.7	1938	40.3	358.2	391.2	314	43	18.2
2014-07-10	Control	6.3	0.16	39.375	40.93	1602	19.3	274.1	32.5	33.1	6.38	19.7	13.5	1820	40.5	365.8	392.2	317	42.8	17.7
2014-07-10	Control	7.04	0.2	35.2	41.01	1773	21.6	276.9	34.9	35.7	7.18	22.1	13.5	2015	40.7	363.3	392.9	318	45.6	17.7
2014-07-10	Control	7.33	0.15	48.867	41.2	1575	22.5	260.5	32	32.6	6.27	19.3	13.3	1790	40.8	368.4	398	318	41.6	17.3
2014-07-10	Kaolin	7.69	0.09	85.444	40.83	1680	23.9	204.7	26.2	26.5	4.3	13.4	13.2	1909	37.7	371.6	400.5	311	40.1	20.1
2014-07-10	Kaolin	8.04	0.08	100.5	41.22	1721	25	181.2	25.8	26.2	4.16	13	13.2	1956	37.8	365.7	395.4	311	39.4	20
2014-07-10	Kaolin	8.95	0.43	20.814	32.99	399	27.5	306.4	31.2	31.7	6.03	18.6	13.2	453	37.8	358.8	392.9	315	47.4	20
2014-07-10	Kaolin	9.05	0.12	75.417	40.04	1729	27.8	213.5	28.4	28.8	5.12	15.8	13.1	1965	37.6	360.3	393.8	315	43.6	20
2014-07-10	Kaolin	9.04	0.12	75.333	40.09	1700	28.1	206	28.2	28.6	4.91	15.3	13.3	1932	37.6	359.2	392.8	311	43.4	20.5
2014-07-10	Kaolin	9.35	0.1	93.5	40.71	1763	29.1	182	27.4	27.8	4.66	14.5	13.3	2003	37.6	358.6	392.9	311	42	20.4
2014-07-10	Kaolin	9.03	0.1	90.3	40.71	1740	28.1	185.5	27.1	27.5	4.6	14.4	13.2	1977	37.7	359.8	393	311	41.6	20.2
2014-07-10	Kaolin	9.1	0.16	56.875	39.6	1771	27.9	237.6	30.5	31.1	5.84	18	13.1	2012	37.8	358.2	392.6	315	46.5	20
2014-07-10	Pinolene	5.4	0.16	33.75	40.02	1760	16.8	286.4	31.2	31.8	5.91	18.4	13.3	2000	38.3	369.1	392.6	312	46.2	19.8
2014-07-10	Pinolene	5.71	0.13	43.923	40.11	1638	17.5	270.8	29.4	29.9	5.36	16.5	13.4	1861	38.4	368	391.6	315	43.4	19.8
2014-07-10	Pinolene	7.17	0.11	65.182	41.37	1800	22.3	225.8	28.7	29.2	4.94	15.4	13.8	2045	38.4	364.7	392.7	312	42.3	20.3
2014-07-10	Pinolene	4.92	0.1	49.2	41.34	1695	15.3	260.1	27.8	28.2	4.63	14.4	13.7	1926	38.5	371.8	392.4	312	40.7	20
2014-07-10	Pinolene	5.84	0.09	64.889	42.62	1789	17.9	229.4	27.5	27.8	4.55	14	13.8	2033	39.3	372.7	395.8	316	38.6	19.4
2014-07-10	Pinolene	4.72	0.13	36.308	41.82	1826	14.7	278.4	30.9	31.5	5.68	17.7	13.7	2075	39.6	369.5	390.7	313	42.7	19
2014-07-10	Pinolene	3.55	0.08	44.375	43.31	1753	11	273.8	27.1	27.5	4.42	13.8	13.7	1992	40	382.5	398.8	313	36.8	18.6
2014-07-10	Pinolene	5.08	0.11	46.182	42.25	1711	15.6	267.9	30.1	30.6	5.3	16.3	14.3	1944	40.1	374.5	396.2	317	40.5	19.2
2014-07-23	Control	8.61	0.05	172.2	34.42	1489	26.8	102.2	15.7	15.8	1.96	6.1	9.7	1692	29.6	387.9	417.1	303	38	23.4
2014-07-23	Control	10.59	0.18	58.833	30.68	970	32.6	244.7	21.3	21.5	3.64	11.3	10.2	1102	30.2	359.2	395.9	306	49.6	24
2014-07-23	Control	8.39	0.11	76.273	34.18	1283	26.1	213.8	21	21.2	3.24	10.1	11.1	1458	31.7	362.6	392.3	305	44.7	23.6
2014-07-23	Control	7.99	0.11	72.636	36.43	1742	24.6	217.5	22.6	22.8	3.75	11.6	11.2	1980	32.4	363.5	392.3	308	46.3	23.1
2014-07-23	Control	9.02	0.13	69.385	37.25	1914	28	219	24.8	25.2	4.47	13.9	11.3	2175	33.2	359.6	392.6	306	49	22.2
2014-07-23	Control	9.45	0.13	72.692	37.9	1946	29.4	210.1	25.5	25.8	4.59	14.3	11.5	2211	33.9	358.9	393.4	307	48.5	21.8
2014-07-23	Control	9.67	0.18	53.722	36.22	1580	30	245.5	27.4	27.9	5.21	16.2	11.7	1796	34.6	355.3	391.1	308	50.1	21.3
2014-07-23	Control	8.22	0.18	45.667	37.6	1638	25.5	260.7	28.9	29.4	5.57	17.4	12	1861	36.1	360.5	392.3	309	48.5	20.1
2014-07-23	Kaolin	9.44	0.12	78.667	40.66	2123	29.1	201.7	28	28.5	5.29	16.4	12.1	2413	36.6	358.6	393.5	313	45.5	19.7
2014-07-23	Kaolin	8.25	0.14	58.929	39.5	1836	25.3	236.1	28.5	29	5.42	16.7	12.3	2086	36.9	359.5	390.8	314	45.6	19.7
2014-07-23	Kaolin	9.73	0.11	88.455	37.15	1186	30.2	190.6	24.5	24.8	3.87	12.1	12.7	1348	35.9	361.2	395.8	309	41.4	21.5
2014-07-23	Kaolin	9.52	0.07	136	41.28	2019	29.2	124	24.3	24.6	3.85	11.9	12.7	2294	36.1	359.1	392.5	313	40.6	21.3
2014-07-23	Kaolin	8.56	0.15	57.067	38.39	1573	26.3	240.2	28.2	28.6	5.12	15.8	12.8	1787	36.7	362.2	394.2	314	45.6	20.8
2014-07-23	Kaolin	8.22	0.08	102.75	40.09	1544	25.2	166.2	23.7	24	3.65	11.3	12.7	1754	36.9	367.3	396.6	314	38	20.4
2014-07-23	Kaolin	10.11	0.13	77.769	39.52	1703	31	201.9	28.3	28.7	5.08	15.7	13	1935	37.2	357.3	393.9	314	44.4	20.6
2014-07-23	Kaolin	11.68	0.06	194.667	38.62	1951	35.9	32.1	21	21.2	2.85	8.8	12.4	2217	32.6	355.8	394.8	310	42.9	25.6
2014-07-23	Pinolene	7.51	0.05	150.2	37.04	1388	23.3	106.6	18.4	18.5	2.04	6.4	12.2	1577	32.8	384.6	410.4	306	37.3	24.7
2014-07-23	Pinolene	7.58	0.05	151.6	37.02	1377	23.6	123.7	19.1	19.2	2.3	7.2	12	1565	33.1	370.9	397	306	37.8	23.8
2014-07-23	Pinolene	7.87	0.07	112.429	37.93	1698	24.5	165.2	21.4	21.6	3.08	9.6	12	1929	33.4	365.2	393.1	307	41.7	23.3
2014-07-23	Pinolene	6.95	0.07	99.286	38.36	1763	21.3	188.6	21.6	21.8	3.17	9.8	12.1	2003	33.6	368.7	393.6	311	41.4	23.2
2014-07-23	Pinolene	7.12	0.06	118.667	38.89	1753	21.9	156.7	20.8	21	2.89	8.9	12.1	1992	33.9	367.6	392.7	311	39.4	22.9
2014-07-23	Pinolene	8.22	0.11	74.727	36.8	1486	25.2	220.2	23.9	24.2	3.94	12.1	12.1	1689	34.2	363	392.6	311	44.5	22.5
2014-07-23	Pinolene	5.9	0.08	73.75	38.86	1698	18.3	223.5	22.7	22.9	3.46	10.8	12.1	1929	34.7	371.7	394	308	41	21.8
2014-07-23	Pinolene	7.91	0.08	98.875	39.76	1878	24.6	174.1	23.3	23.6	3.66	11.4	12.1	2134	35	364.8	393.6	308	41.5	21.6
2014-08-08	Control	8.88	0.1	88.8	31.87	1397	27.6	204	18.5	18.7	2.69	8.4	10.2	1588	28.3	365.5	396.2	300	48.7	26.8
2014-08-08	Control	6.34	0.11	57.636	32.65	1304	19.7	265.9	19.9	20.1	3.06	9.6	10.5	1482	29.9	376.5	399.8	302	47.4	25
2014-08-08	Control	6.64	0.1	66.4	33.91	1307	20.4	243.8	19.6	19.7	3	9.3	10.4	1485	31.1	376.1	400	306	43.4	23.3
2014-08-08	Control	9.59	0.1	95.9	34.57	1359	29.5	182.5	20.1	20.3	3.11	9.7	10.6	1544	31.6	366	399	306	43.3	23
2014-08-08	Control	2.96	0.05	59.2	37.7	1559	9.2	259.8	17.5	17.6	2.21	6.9	10.7	1772	32.8	385.2	397	305	35.1	21.4
2014-08-08	Control	8.52	0.08	106.5	35.9	1265	26.5	174	19.9	20.1	2.98	9.3	10.8	1437	33.3	367.4	397.3	305	39.1	21
2014-08-08	Control	5.37	0.09	59.667	37.1	1456	16.5	250.9	21.2	21.4	3.39	10.5	10.9	1654	34	376.2	396.6	309	39.8	20.5
2014-08-08	Control	6.82	0.11	62	37.11	1408	21.2	241	23.2	23.5	3.92	12.3	11.3	1600	34.8	369	394.7	307	41.8	20.2
2014-08-08	Kaolin	6.77	0.04	169.25	37.28	1251	21	88.3	16.7	16.8	1.87	5.9	11	1422	33.5	375.2	398.4	305	32.5	21.2
2014-08-08	Kaolin	9.41	0.09	104.556	37.17	1382	29.2	159.2	21.7	21.9	3.31	10.4	11.5	1571	34.3	362.9	395.8	306	40	21.3
2014-08-08	Kaolin	9.07	0.12	75.583	37.02	1413	27.9	210.9	23.9	24.2	4.06	12.6	11.6	1606	34.9	364.5	397	309	42.7	20.8
2014-08-08	Kaolin	3.72	0.07	53.143	38.5	1397	11.5	274.1	21.3	21.6	3.1	9.7	11.8	1588	35.4	386.8	402.2	307	37.2	20.6
2014-08-08	Kaolin	4.56	0.07	65.143	38.59	1395	14.2	254.4	21.9	22.1	3.25	10.2	11.9	1585	35.7	380.4	398.4	307	37.5	20.4
2014-08-08	Kaolin	6.42	0.08	80.25	38.81	1416	19.8	222.1	23.2	23.5	3.63	11.3	12.2	1609	36.2	371.6	395.6	310	38.7	20.4
2014-08-08	Kaolin	7.34	0.08	91.75	39.44	1468	22.8	189.5	23.2	23.5	3.58	11.2	12.3	1668	36.5	366.7	393.6	308	38.1	20.1
2014-08-08	Kaolin	6.18	0.09	68.667	38.17	1197	19	236.8	23.6	23.9	3.77	11.7	12.2	1360	36.7	368.7	392	311	38	19.6
2014-08-08	Pinolene	3.14	0.03	104.667	39.79	1186	9.7	207.2	17.8	17.9	1.87	5.8	12.2	1348	36.3	379.9	391.7	311	29.5	20.1
2014-08-08	Pinolene	4.55	0.06	75.833	40.53	1523	14.1	219.9	21.2	21.4	2.97	9.3	12.1	1731	36.7	378.1	395.7	308	34.3	19.6
2014-08-08	Pinolene	1.79	0.04	44.75	41.87	1456	5.5	282	19.4	19.5	2.34	7.3	12.2	1654	37.7	390	398.3	312	29.7	18.8
2014-08-08	Pinolene	1.86	0.03	62	43.27	1534	5.7	256.5	18.8	18.9	2.19	6.8	12.1	1743	38.5	384.1	392.4	314	27.5	17.7
2014-08-08	Pinolene	2.22	0.05	44.4	42.06	1382	6.8	280.1	21.3	21.5	3.1	9.6	11.9	1571	39	381.2	391.6	314	30.4	17
2014-08-08	Pinolene	2.24	0.05	44.8	41.96	1338	7	279	21.3	21.5	3.04	9.5	12	1520	39.1	381.2	391.7	311	30.4	17
2014-08-08	Pinolene	5.34	0.02	267	43.13	1288	16.6	267.75	15.8	15.8	1.14	3.6	12.3	1464	38.4	376.4	394.3	310	22.5	17.7
2014-08-08	Pinolene	5.81	0.05	116.2	42.85	1531	17.8	140.2	20.9	21.1	2.91	9	12.1	1740	38.9	371.6	392.8	314	30	17.4
2014-08-29	Control	7.91	0.03	263.667	35.28	1251	24.6	104.6	12.3	12.4	1.44	4.5	7.8	1422	31	367.3	393.5	302	27.6	17.5
2014-08-29	Control	5.62	0.04	140.5	33.77	1296	17.5	147	12.9	13	1.67	5.2	7.7	1473	29.5	374.4	393.8	301	31.3	18.7
2014-08-29	Control	6.8	0.04	170	34.31	1275	21	72.8	12.5	12.6	1.59	4.9	7.7	1449	30.1	369.9	392.7	304	29.4	18
2014-08-29	Control	6.12	0.04	153	34.49	1215	19	104.6	12.9	12.9	1.61	5.1	7.9	1381	30.5	371.8	392.7	302	29.5	18
2014-08-29	Control	5.31	0.04	132.75	36.17	1385	16.5	154.4	14.1	14.2	1.94	6.1	8.1	1574	31.8	372.9	391.6	303	30	17.2
2014-08-29	Control	8.29	0.06	138.167	36.06	1377	25.5	98.7	15.2	15.3	2.34	7.3	8.1	1565	32.2	363.9	392	306	31.7	16.8
2014-08-29	Control	5.63	0.03	187.667	36.89	1228	17.3	70.3	13	13	1.54	4.8	8.2	1396	32.8	373.3	392.4	307	26	16.5
2014-08-29	Control	8.07	0.06	134.5	35.9	1207	24.9	128.1	15.9	16	2.5	7.8	8.2	1372	33	365.8	393.5	307	31.4	16.4
2014-08-29	Kaolin	6.79	0.05	135.8	36.33	1251	20.9	131.4	15	15.1	2.19	6.8	8.3	1422	32.9	372.7	396.1	307	30	16.6
2014-08-29	Kaolin	7.04	0.05	140.8	36.32	1155	21.7	119.8	15.1	15.2	2.19	6.8	8.4	1313	33.3	368.3	392.4	308	29.5	16.5
2014-08-29	Kaolin	6.94	0.06	115.667	36.59	1262	21.4	150.6	16.1	16.2	2.49	7.7	8.4	1434	33.4	368.9	393	308	31.1	16.4
2014-08-29	Kaolin	5.45	0.04	136.25	36.55	1100	17	132.8	14.2	14.2	1.84	5.8	8.5	1250	33.4	372.5	391.6	305	27.4	16.4
2014-08-29	Kaolin	9.15	0.08	114.375	36.38	1343	28.4	156.9	18.9	19.1	3.22	10.1	9	1526	33.6	360.5	392.7	305	36.1	17.1
2014-08-29	Kaolin	5.28	0.04	132	37.72	1257	16.4	107.4	14	14	1.74	5.5	8.6	1428	33.8	373.9	392.3	305	26.6	16.3
2014-08-29	Kaolin	8.04	0.08	100.5	36.6	1288	24.7	171.4	18.4	18.5	3.13	9.7	8.8	1464	34	363.5	391.7	308	34.4	16.5
2014-08-29	Kaolin	7.73	0.07	110.429	36.62	1194	23.8	154.9	17.3	17.5	2.82	8.8	8.7	1357	34.1	364	391	308	32.2	16.2
2014-08-29	Pinolene	4.05	0.02	202.5	40.87	1513	12.6	140.25	12	12	1.05	3.3	8.7	1719	34.9	379	392.8	306	21.4	15.5
2014-08-29	Pinolene	4.44	0.01	444	40.94	1456	13.8	140.25	11.2	11.3	0.8	2.5	8.8	1654	35	378.3	393	306	19.9	15.5
2014-08-29	Pinolene	2.34	0.02	117	37.36	1020	7.2	137.3	11.4	11.4	0.87	2.7	8.7	1159	33.5	383.7	392	308	21.9	16.8
2014-08-29	Pinolene	5.65	0.04	141.25	37.82	1324	17.4	134.7	15.1	15.2	2.08	6.5	8.7	1505	33.9	372	391.8	308	28.5	16.5
2014-08-29	Pinolene	1.61	0.01	161	40.21	1369	4.9	143.2	11	11.1	0.75	2.3	8.7	1556	34.6	386.5	392.3	310	20	15.8
2014-08-29	Pinolene	2.71	0.03	90.333	40.9	1546	8.3	178.3	13.6	13.7	1.56	4.9	8.8	1757	35.4	381.9	392.1	309	23.7	15.3
2014-08-29	Pinolene	4.59	0.05	91.8	38.85	1294	14.3	196.7	16.6	16.7	2.49	7.8	8.9	1470	35.5	374.1	391.3	307	28.5	15.3
2014-08-29	Pinolene	5.73	0.03	191	40.49	1421	17.6	19.9	14	14.1	1.7	5.3	8.8	1615	35.7	369.5	389	311	24	15.1
2014-09-16	Control	5.13	0.05	102.6	33.16	1411	15.9	186	12.5	12.6	1.79	5.6	7	1603	28.5	376.8	394.8	300	33	18.4
2014-09-16	Control	7.09	0.06	118.167	32.99	1332	22.6	148.1	13.5	13.6	2.05	6.6	7	1514	29	364.3	389.3	293	34	17.7
2014-09-16	Control	5.15	0.06	85.833	34.2	1338	16	218.7	14.3	14.4	2.29	7.2	7.2	1520	30.4	377.2	395.8	302	33.1	16.7
2014-09-16	Control	9.71	0.06	161.833	35.26	1364	30.2	68.4	14.5	14.6	2.32	7.3	7.4	1550	31.4	364.8	397.7	303	31.8	16
2014-09-16	Control	4.9	0.06	81.667	36.59	1424	15.2	227.4	16	16.2	2.69	8.4	7.7	1618	32.9	379.4	397.9	304	32	15.4
2014-09-16	Control	6.54	0.06	109	36.89	1380	20.1	157.9	15.3	15.4	2.48	7.7	7.7	1568	33.2	374.2	397.2	307	30.1	15.2
2014-09-16	Control	5.44	0.07	77.714	37.26	1476	16.8	216.4	16.7	16.8	2.89	9	7.9	1677	33.5	378.2	398.4	308	32.2	15.2
2014-09-16	Control	8.06	0.05	161.2	38.16	1513	25	75.9	15.2	15.3	2.39	7.5	7.8	1719	33.7	370.3	398.1	305	29	14.9
2014-09-16	Kaolin	5.97	0.06	99.5	37.35	1348	18.6	182.7	16	16.1	2.61	8.2	7.9	1532	33.9	377.8	399.4	305	30.1	14.9
2014-09-16	Kaolin	5.82	0.06	97	38.04	1507	18.1	200	17	17.2	2.91	9.1	8.1	1713	34.2	378.8	400.3	306	31.7	15
2014-09-16	Kaolin	8.37	0.07	119.571	37.33	1461	25.8	165.9	18.2	18.4	3.21	10	8.4	1660	34	373.2	402.7	308	34.1	15.8
2014-09-16	Kaolin	5.06	0.06	84.333	38.55	1539	15.6	216.3	17.3	17.5	2.88	8.9	8.5	1749	34.5	382	400.9	309	31.6	15.5
2014-09-16	Kaolin	8.96	0.07	128	38.43	1536	27.6	134.8	18.7	18.8	3.27	10.2	8.7	1746	34.8	366.7	398	309	33.4	15.6
2014-09-16	Kaolin	6.18	0.07	88.286	38.07	1393	19.2	215.6	19.1	19.3	3.32	10.4	8.9	1583	35.2	376.5	399.6	307	33.5	15.6
2014-09-16	Kaolin	6.56	0.06	109.333	39.2	1529	20.4	181.3	18.7	18.8	3.17	9.9	8.9	1737	35.5	374.2	398.3	307	32.2	15.3
2014-09-16	Kaolin	7	0.07	100	39.51	1554	21.7	173.9	19.3	19.5	3.29	10.3	9.1	1766	35.9	372.9	398.5	307	32.7	15.5
2014-09-16	Pinolene	4.57	0.02	228.5	39.12	1539	14.2	54.4	13.2	13.3	1.33	4.2	9.1	1749	33.4	385.7	401.5	305	25.8	17.8
2014-09-16	Pinolene	3.28	0.04	82	38.51	1437	10.1	211.7	15.3	15.4	1.85	5.7	9.6	1633	33.8	385.5	397.8	308	29	18.3
2014-09-16	Pinolene	2.53	0.02	126.5	40.36	1640	7.8	172.6	13.7	13.7	1.33	4.1	9.6	1864	34.1	387	396.4	308	25.4	17.9
2014-09-16	Pinolene	5.14	0.05	102.8	39.86	1570	15.8	169.1	17.2	17.3	2.45	7.6	9.7	1784	35.2	379	397.7	309	30.2	17
2014-09-16	Pinolene	1.29	0.02	64.5	42.68	1687	4	240.4	13.8	13.8	1.27	4	9.9	1917	36.2	391.3	396.8	310	23	16.5
2014-09-16	Pinolene	2.13	0.01	213	43.68	1753	6.5	95.7	12.9	12.9	0.99	3.1	9.8	1992	36.6	387.3	395	311	21	16.1
2014-09-16	Pinolene	3.78	0.02	189	43.16	1661	11.6	58	14.5	14.5	1.46	4.5	10	1888	37	382.1	395.4	311	23	15.9
2014-09-16	Pinolene	2.65	0.03	88.333	43.28	1667	8.2	207.2	16.6	16.7	2.07	6.4	10.3	1894	37.8	385.5	396.1	312	25.3	15.7
