# Supplementary material for: Comparing Kaolin and Pinolene to Improve Sustainable Grapevine Production during Drought
Source: PLoS One. 2016 Jun 13;11(6):e0156631. doi: 10.1371/journal.pone.0156631 (PMC4905681; doi:10.1371/journal.pone.0156631)
Supplement: S1 File — (GZ) [file pone.0156631.s003.gz › PONE_Brillante_et_al_2016_Code_and_Data/data/brix.csv]

group	date	brix
Control	2014-08-08	14.3
Control	2014-08-08	13.7
Control	2014-08-08	14.1
Control	2014-08-21	16.5
Control	2014-08-21	15.2
Control	2014-08-21	16
Control	2014-08-29	17.8
Control	2014-08-29	19
Control	2014-08-29	18.2
Control	2014-09-16	19.5
Control	2014-09-16	19.3
Control	2014-09-16	18.9
Control	2014-10-07	18.8
Control	2014-10-07	19.9
Control	2014-10-07	20.9
Kaolin	2014-08-08	13.7
Kaolin	2014-08-08	12.6
Kaolin	2014-08-08	13.4
Kaolin	2014-08-21	16.8
Kaolin	2014-08-21	17
Kaolin	2014-08-21	16
Kaolin	2014-08-29	19.2
Kaolin	2014-08-29	19.6
Kaolin	2014-08-29	17.6
Kaolin	2014-09-16	19.6
Kaolin	2014-09-16	19.9
Kaolin	2014-09-16	19.3
Kaolin	2014-10-07	21.3
Kaolin	2014-10-07	20.2
Kaolin	2014-10-07	21.5
Pinolene	2014-08-08	12.6
Pinolene	2014-08-08	11.4
Pinolene	2014-08-08	12.6
Pinolene	2014-08-21	14.5
Pinolene	2014-08-21	14.6
Pinolene	2014-08-21	15.4
Pinolene	2014-08-29	17.4
Pinolene	2014-08-29	16.9
Pinolene	2014-08-29	16
Pinolene	2014-09-16	17.3
Pinolene	2014-09-16	17.4
Pinolene	2014-09-16	17
Pinolene	2014-10-07	17.3
Pinolene	2014-10-07	17.5
Pinolene	2014-10-07	17.2
Control	2013-08-25	18.8
Control	2013-08-25	19.2
Control	2013-08-25	19.4
Control	2013-09-07	18.5
Control	2013-09-07	18.5
Control	2013-09-07	18.4
Control	2013-09-20	22.3
Control	2013-09-20	22
Control	2013-09-20	22.1
Control	2013-09-28	22.7
Control	2013-09-28	22.5
Control	2013-09-28	22.3
Kaolin	2013-08-25	18.5
Kaolin	2013-08-25	18.7
Kaolin	2013-08-25	18.5
Kaolin	2013-09-07	20.9
Kaolin	2013-09-07	20.5
Kaolin	2013-09-07	20.3
Kaolin	2013-09-20	22
Kaolin	2013-09-20	22.2
Kaolin	2013-09-20	22.4
Kaolin	2013-09-28	22.6
Kaolin	2013-09-28	22.8
Kaolin	2013-09-28	22.7
Pinolene	2013-08-25	18.4
Pinolene	2013-08-25	18.6
Pinolene	2013-08-25	18.7
Pinolene	2013-09-07	17.8
Pinolene	2013-09-07	17
Pinolene	2013-09-07	17.4
Pinolene	2013-09-20	20.8
Pinolene	2013-09-20	21
Pinolene	2013-09-20	20.9
Pinolene	2013-09-28	21.1
Pinolene	2013-09-28	21
Pinolene	2013-09-28	21.1
Control	2012-08-02	14.2
Control	2012-08-02	14.1
Control	2012-08-02	13.9
Control	2012-08-10	16.5
Control	2012-08-10	16.2
Control	2012-08-10	16.5
Control	2012-08-30	19.2
Control	2012-08-30	19
Control	2012-08-30	19.7
Control	2012-09-12	21.5
Control	2012-09-12	21.4
Control	2012-09-12	21
Control	2012-09-25	23.8
Control	2012-09-25	23.9
Control	2012-09-25	23.8
Kaolin	2012-08-02	14
Kaolin	2012-08-02	15
Kaolin	2012-08-02	15.3
Kaolin	2012-08-10	14.7
Kaolin	2012-08-10	14.7
Kaolin	2012-08-10	14.7
Kaolin	2012-08-30	18.7
Kaolin	2012-08-30	18.3
Kaolin	2012-08-30	18.1
Kaolin	2012-09-12	20.3
Kaolin	2012-09-12	20.1
Kaolin	2012-09-12	20.3
Kaolin	2012-09-25	21.6
Kaolin	2012-09-25	21.5
Kaolin	2012-09-25	21.6
Pinolene	2012-08-02	12.9
Pinolene	2012-08-02	12.9
Pinolene	2012-08-02	15.6
Pinolene	2012-08-10	16.5
Pinolene	2012-08-10	16.5
Pinolene	2012-08-10	16.5
Pinolene	2012-08-30	18.3
Pinolene	2012-08-30	18.9
Pinolene	2012-08-30	18
Pinolene	2012-09-12	20.3
Pinolene	2012-09-12	20
Pinolene	2012-09-12	20.1
Pinolene	2012-09-25	21.5
Pinolene	2012-09-25	21.6
Pinolene	2012-09-25	21.4
