# Supplementary material for: Comparing Kaolin and Pinolene to Improve Sustainable Grapevine Production during Drought
Source: PLoS One. 2016 Jun 13;11(6):e0156631. doi: 10.1371/journal.pone.0156631 (PMC4905681; doi:10.1371/journal.pone.0156631)
Supplement: S1 File — (GZ) [file pone.0156631.s003.gz › PONE_Brillante_et_al_2016_Code_and_Data/data/yield_grape_composition_harvest.csv]

date	group	brix	ph	titratableAcidity	BunchNumberVine	GrapeVine(g)	AverageBunchWeight(g)	AverageBerryWeight(g)	TotalFlavonoids	Total_Anthocyanins
2013	Kaolin	22.8	4	2.8	16	1971.8	121.3	0.8	2449.8	934.8
2013	Kaolin	22.8	3.9	2.8	17	2011.5	121	0.7	2904.3	1092.9
2013	Kaolin	22.7	4	2.8	18	2120.8	119.8	0.7	2983.8	1092.7
2014	Kaolin	21.3	3.88	3.8	12.8	2090	185	1.4	890.2	396.1
2014	Kaolin	20.2	3.85	4	13.2	2380	190	1.3	788.6	421
2014	Kaolin	21.5	4.04	3.4	14	2280	205	1.4	783.5	399.5
2012	Kaolin	21.6	3.48	2.1	18	3000	169	0.8	2546	892
2012	Kaolin	21.5	4.23	2.8	20	2800	143	0.9	2638	926
2012	Kaolin	21.6	3.45	2.2	20	2700	133	0.7	3308	1098
2013	Pinolene	21.1	4	2.8	18	1927.5	107.8	1	2103.7	579.5
2013	Pinolene	21	4	2.7	18	2057.5	112.5	1	2082.8	593.2
2013	Pinolene	21.1	4	2.7	18	1982.8	106.3	0.8	2171	688.9
2014	Pinolene	17.3	3.81	4.5	13.8	2690	205	1.4	433.3	153
2014	Pinolene	17.5	3.88	4.1	18.2	3270	215	1.4	444.3	164.2
2014	Pinolene	17.2	3.97	3.8	15.2	2750	175	1.4	570.1	269.7
2012	Pinolene	21.5	4.26	2.5	22	4200	189	1.5	1458	489
2012	Pinolene	21.6	4.25	2.6	19	3700	195	0.9	2363	729
2012	Pinolene	21.4	4.31	2.3	19	2800	147	0.7	2553	962
2013	Control	22.5	4	2.7	17	1446	89.3	0.7	2975.9	923.6
2013	Control	22.5	4	2.8	16	1683	108.8	0.8	2710.8	949.5
2013	Control	22.5	4	2.8	19	1628.8	87	0.7	2760.7	926.5
2014	Control	18.8	3.97	3.9	14.2	2840	195	1.3	812.3	279.5
2014	Control	19.9	3.88	3.7	20.4	3120	210	1.5	823.7	335.1
2014	Control	20.9	3.93	3.7	14.4	2820	180	1.4	822	347.8
2012	Control	23.8	4.39	2.5	17	3000	195	1	2408	799
2012	Control	23.9	4.32	2.7	17	3100	164	1	2312	825
2012	Control	23.8	4.34	2.7	18	3400	187	1.1	1896	629
