# Supplementary material for: Comparing Kaolin and Pinolene to Improve Sustainable Grapevine Production during Drought
Source: PLoS One. 2016 Jun 13;11(6):e0156631. doi: 10.1371/journal.pone.0156631 (PMC4905681; doi:10.1371/journal.pone.0156631)
Supplement: S1 File — (GZ) [file pone.0156631.s003.gz › PONE_Brillante_et_al_2016_Code_and_Data/data/leafWaterPotentials.csv]

date	group	stem(Mpa)
2012-07-03	Control	-1
2012-07-03	Control	-0.9
2012-07-03	Control	-1
2012-07-03	Control	-1.1
2012-07-03	Control	-1
2012-07-03	Control	-1.1
2012-07-03	Control	-1.1
2012-07-03	Control	-0.9
2012-07-03	Pinolene	-0.9
2012-07-03	Pinolene	-1
2012-07-03	Pinolene	-0.9
2012-07-03	Pinolene	-1
2012-07-03	Pinolene	-1.1
2012-07-03	Pinolene	-1.1
2012-07-03	Pinolene	-1
2012-07-03	Pinolene	-1.1
2012-07-03	Kaolin	-1
2012-07-03	Kaolin	-0.9
2012-07-03	Kaolin	-1
2012-07-03	Kaolin	-1.1
2012-07-03	Kaolin	-1
2012-07-03	Kaolin	-1
2012-07-03	Kaolin	-1.1
2012-07-03	Kaolin	-1.1
2012-07-16	Control	-1.1
2012-07-16	Control	-1
2012-07-16	Control	-1
2012-07-16	Control	-1.1
2012-07-16	Control	-1.1
2012-07-16	Control	-1.1
2012-07-16	Control	-1.1
2012-07-16	Control	-1.1
2012-07-16	Pinolene	-1.1
2012-07-16	Pinolene	-1.1
2012-07-16	Pinolene	-1.1
2012-07-16	Pinolene	-1.1
2012-07-16	Pinolene	-1.1
2012-07-16	Pinolene	-1.2
2012-07-16	Pinolene	-1.2
2012-07-16	Pinolene	-1.1
2012-07-16	Kaolin	-1.2
2012-07-16	Kaolin	-1.2
2012-07-16	Kaolin	-1.2
2012-07-16	Kaolin	-1.2
2012-07-16	Kaolin	-1.4
2012-07-16	Kaolin	-1.3
2012-07-16	Kaolin	-1.3
2012-07-16	Kaolin	-1.1
2012-08-10	Control	-1.1
2012-08-10	Control	-1.1
2012-08-10	Control	-1.3
2012-08-10	Control	-1.4
2012-08-10	Control	-1.2
2012-08-10	Control	-1.3
2012-08-10	Control	-1.1
2012-08-10	Control	-1.3
2012-08-10	Pinolene	-1.4
2012-08-10	Pinolene	-1.3
2012-08-10	Pinolene	-1.4
2012-08-10	Pinolene	-1.4
2012-08-10	Pinolene	-1.4
2012-08-10	Pinolene	-1.5
2012-08-10	Pinolene	-1.6
2012-08-10	Pinolene	-1.5
2012-08-10	Kaolin	-2
2012-08-10	Kaolin	-2
2012-08-10	Kaolin	-2
2012-08-10	Kaolin	-1.9
2012-08-10	Kaolin	-1.8
2012-08-10	Kaolin	-1.9
2012-08-10	Kaolin	-1.8
2012-08-10	Kaolin	-1.8
2012-08-30	Control	-1.3
2012-08-30	Control	-1.3
2012-08-30	Control	-1.2
2012-08-30	Control	-1
2012-08-30	Control	-1
2012-08-30	Control	-0.9
2012-08-30	Control	-1.1
2012-08-30	Control	-1.1
2012-08-30	Pinolene	-1
2012-08-30	Pinolene	-1.1
2012-08-30	Pinolene	-1.2
2012-08-30	Pinolene	-0.9
2012-08-30	Pinolene	-1.3
2012-08-30	Pinolene	-1
2012-08-30	Pinolene	-1.1
2012-08-30	Pinolene	-1.1
2012-08-30	Kaolin	-1.5
2012-08-30	Kaolin	-1.4
2012-08-30	Kaolin	-1.6
2012-08-30	Kaolin	-1
2012-08-30	Kaolin	-1.2
2012-08-30	Kaolin	-1.3
2012-08-30	Kaolin	-1.3
2012-08-30	Kaolin	-1.3
2012-09-12	Control	-1.7
2012-09-12	Control	-1.8
2012-09-12	Control	-1.8
2012-09-12	Control	-1.7
2012-09-12	Control	-1.5
2012-09-12	Control	-1.7
2012-09-12	Control	-1.7
2012-09-12	Control	-1.7
2012-09-12	Pinolene	-1.3
2012-09-12	Pinolene	-1.3
2012-09-12	Pinolene	-1.6
2012-09-12	Pinolene	-1.3
2012-09-12	Pinolene	-1.4
2012-09-12	Pinolene	-1.4
2012-09-12	Pinolene	-1.4
2012-09-12	Pinolene	-1.4
2012-09-12	Kaolin	-1.7
2012-09-12	Kaolin	-1.6
2012-09-12	Kaolin	-1.6
2012-09-12	Kaolin	-1.5
2012-09-12	Kaolin	-1.6
2012-09-12	Kaolin	-1.7
2012-09-12	Kaolin	-1.6
2012-09-12	Kaolin	-1.6
2012-09-25	Control	-1.5
2012-09-25	Control	-1.5
2012-09-25	Control	-1.7
2012-09-25	Control	-1.5
2012-09-25	Control	-1.5
2012-09-25	Control	-1.5
2012-09-25	Control	-1.6
2012-09-25	Control	-1.5
2012-09-25	Pinolene	-1.3
2012-09-25	Pinolene	-1.2
2012-09-25	Pinolene	-1.4
2012-09-25	Pinolene	-1.5
2012-09-25	Pinolene	-1.7
2012-09-25	Pinolene	-1.6
2012-09-25	Pinolene	-1.6
2012-09-25	Pinolene	-1.6
2012-09-25	Kaolin	-1.2
2012-09-25	Kaolin	-1.1
2012-09-25	Kaolin	-1.8
2012-09-25	Kaolin	-2
2012-09-25	Kaolin	-1.9
2012-09-25	Kaolin	-1.8
2012-09-25	Kaolin	-1.7
2012-09-25	Kaolin	-1.8
2013-07-20	Kaolin	-0.9
2013-07-20	Kaolin	-0.9
2013-07-20	Kaolin	-0.9
2013-07-20	Kaolin	-0.9
2013-07-20	Kaolin	-0.9
2013-07-20	Kaolin	-0.9
2013-07-20	Kaolin	-0.9
2013-07-20	Kaolin	-0.9
2013-07-20	Pinolene	-1
2013-07-20	Pinolene	-0.8
2013-07-20	Pinolene	-0.9
2013-07-20	Pinolene	-0.9
2013-07-20	Pinolene	-0.9
2013-07-20	Pinolene	-0.9
2013-07-20	Pinolene	-0.9
2013-07-20	Pinolene	-0.9
2013-07-20	Control	-0.8
2013-07-20	Control	-0.9
2013-07-20	Control	-1
2013-07-20	Control	-1
2013-07-20	Control	-0.9
2013-07-20	Control	-0.9
2013-07-20	Control	-0.9
2013-07-20	Control	-0.9
2013-08-01	Kaolin	-0.9
2013-08-01	Kaolin	-1
2013-08-01	Kaolin	-1
2013-08-01	Kaolin	-0.8
2013-08-01	Kaolin	-1
2013-08-01	Kaolin	-1
2013-08-01	Kaolin	-1
2013-08-01	Kaolin	-1
2013-08-01	Pinolene	-0.9
2013-08-01	Pinolene	-1
2013-08-01	Pinolene	-1
2013-08-01	Pinolene	-1
2013-08-01	Pinolene	-1
2013-08-01	Pinolene	-1
2013-08-01	Pinolene	-1
2013-08-01	Pinolene	-1
2013-08-01	Control	-1.1
2013-08-01	Control	-1
2013-08-01	Control	-1.1
2013-08-01	Control	-0.9
2013-08-01	Control	-1
2013-08-01	Control	-1
2013-08-01	Control	-1
2013-08-01	Control	-1
2013-08-25	Kaolin	-0.9
2013-08-25	Kaolin	-1
2013-08-25	Kaolin	-1.3
2013-08-25	Kaolin	-1.6
2013-08-25	Kaolin	-1.2
2013-08-25	Kaolin	-1.2
2013-08-25	Kaolin	-1.2
2013-08-25	Kaolin	-1.2
2013-08-25	Pinolene	-0.9
2013-08-25	Pinolene	-1.2
2013-08-25	Pinolene	-1.1
2013-08-25	Pinolene	-1.3
2013-08-25	Pinolene	-1.2
2013-08-25	Pinolene	-1.2
2013-08-25	Pinolene	-1.2
2013-08-25	Pinolene	-1.2
2013-08-25	Control	-1
2013-08-25	Control	-1
2013-08-25	Control	-1.4
2013-08-25	Control	-1.3
2013-08-25	Control	-1.2
2013-08-25	Control	-1.2
2013-08-25	Control	-1.2
2013-08-25	Control	-1.2
2013-09-07	Kaolin	-1.3
2013-09-07	Kaolin	-1.3
2013-09-07	Kaolin	-1.3
2013-09-07	Kaolin	-1.2
2013-09-07	Kaolin	-1.3
2013-09-07	Kaolin	-1.3
2013-09-07	Kaolin	-1.3
2013-09-07	Kaolin	-1.3
2013-09-07	Pinolene	-1.3
2013-09-07	Pinolene	-1.3
2013-09-07	Pinolene	-1.2
2013-09-07	Pinolene	-1.2
2013-09-07	Pinolene	-1.2
2013-09-07	Pinolene	-1.2
2013-09-07	Pinolene	-1.2
2013-09-07	Pinolene	-1.2
2013-09-07	Control	-1.2
2013-09-07	Control	-1.2
2013-09-07	Control	-1.3
2013-09-07	Control	-1.2
2013-09-07	Control	-1.2
2013-09-07	Control	-1.2
2013-09-07	Control	-1.2
2013-09-07	Control	-1.2
2013-09-20	Kaolin	-1.4
2013-09-20	Kaolin	-1.3
2013-09-20	Kaolin	-1.3
2013-09-20	Kaolin	-1.3
2013-09-20	Kaolin	-1.3
2013-09-20	Kaolin	-1.3
2013-09-20	Kaolin	-1.3
2013-09-20	Kaolin	-1.3
2013-09-20	Pinolene	-1.4
2013-09-20	Pinolene	-1.4
2013-09-20	Pinolene	-1.4
2013-09-20	Pinolene	-1.4
2013-09-20	Pinolene	-1.4
2013-09-20	Pinolene	-1.4
2013-09-20	Pinolene	-1.4
2013-09-20	Pinolene	-1.4
2013-09-20	Control	-1.3
2013-09-20	Control	-1.4
2013-09-20	Control	-1.5
2013-09-20	Control	-1.4
2013-09-20	Control	-1.4
2013-09-20	Control	-1.4
2013-09-20	Control	-1.4
2013-09-20	Control	-1.4
2013-09-29	Kaolin	-1.8
2013-09-29	Kaolin	-1.9
2013-09-29	Kaolin	-1.5
2013-09-29	Kaolin	-1.8
2013-09-29	Kaolin	-1.8
2013-09-29	Kaolin	-1.8
2013-09-29	Kaolin	-1.8
2013-09-29	Kaolin	-1.8
2013-09-29	Pinolene	-1.5
2013-09-29	Pinolene	-1.6
2013-09-29	Pinolene	-1.5
2013-09-29	Pinolene	-1.6
2013-09-29	Pinolene	-1.5
2013-09-29	Pinolene	-1.5
2013-09-29	Pinolene	-1.5
2013-09-29	Pinolene	-1.5
2013-09-29	Control	-1.6
2013-09-29	Control	-1.5
2013-09-29	Control	-1.4
2013-09-29	Control	-1.3
2013-09-29	Control	-1.4
2013-09-29	Control	-1.4
2013-09-29	Control	-1.4
2013-09-29	Control	-1.4
2014-07-10	Control	-0.9
2014-07-10	Control	-0.65
2014-07-10	Control	-0.65
2014-07-10	Control	-0.7
2014-07-10	Control	-0.65
2014-07-10	Control	-0.6
2014-07-10	Control	-0.65
2014-07-10	Control	-0.6
2014-07-10	Pinolene	-0.6
2014-07-10	Pinolene	-0.65
2014-07-10	Pinolene	-0.7
2014-07-10	Pinolene	-0.75
2014-07-10	Pinolene	-0.7
2014-07-10	Pinolene	-0.8
2014-07-10	Pinolene	-0.8
2014-07-10	Pinolene	-0.7
2014-07-10	Kaolin	-0.9
2014-07-10	Kaolin	-0.8
2014-07-10	Kaolin	-0.8
2014-07-10	Kaolin	-0.75
2014-07-10	Kaolin	-0.7
2014-07-10	Kaolin	-0.8
2014-07-10	Kaolin	-0.75
2014-07-10	Kaolin	-0.6
2014-07-23	Control	-0.35
2014-07-23	Control	-0.3
2014-07-23	Control	-0.45
2014-07-23	Control	-0.25
2014-07-23	Control	-0.4
2014-07-23	Control	-0.3
2014-07-23	Control	-0.3
2014-07-23	Control	-0.45
2014-07-23	Pinolene	-0.45
2014-07-23	Pinolene	-0.5
2014-07-23	Pinolene	-0.4
2014-07-23	Pinolene	-0.2
2014-07-23	Pinolene	-0.3
2014-07-23	Pinolene	-0.35
2014-07-23	Pinolene	-0.5
2014-07-23	Pinolene	-0.25
2014-07-23	Kaolin	-0.3
2014-07-23	Kaolin	-0.25
2014-07-23	Kaolin	-0.25
2014-07-23	Kaolin	-0.3
2014-07-23	Kaolin	-0.45
2014-07-23	Kaolin	-0.4
2014-07-23	Kaolin	-0.45
2014-07-23	Kaolin	-0.5
2014-08-08	Control	-0.65
2014-08-08	Control	-0.7
2014-08-08	Control	-0.8
2014-08-08	Control	-0.7
2014-08-08	Control	-0.75
2014-08-08	Control	-0.65
2014-08-08	Control	-0.7
2014-08-08	Control	-0.8
2014-08-08	Pinolene	-0.7
2014-08-08	Pinolene	-0.8
2014-08-08	Pinolene	-0.8
2014-08-08	Pinolene	-0.85
2014-08-08	Pinolene	-1
2014-08-08	Pinolene	-0.8
2014-08-08	Pinolene	-0.9
2014-08-08	Pinolene	-0.8
2014-08-08	Kaolin	-0.85
2014-08-08	Kaolin	-0.9
2014-08-08	Kaolin	-0.9
2014-08-08	Kaolin	-0.95
2014-08-08	Kaolin	-0.75
2014-08-08	Kaolin	-0.8
2014-08-08	Kaolin	-0.9
2014-08-08	Kaolin	-0.95
2014-08-29	Control	-0.6
2014-08-29	Control	-1.1
2014-08-29	Control	-0.85
2014-08-29	Control	-1.05
2014-08-29	Control	-0.95
2014-08-29	Control	-0.7
2014-08-29	Control	-0.95
2014-08-29	Control	-1.05
2014-08-29	Pinolene	-0.7
2014-08-29	Pinolene	-1.05
2014-08-29	Pinolene	-0.9
2014-08-29	Pinolene	-1
2014-08-29	Pinolene	-0.9
2014-08-29	Pinolene	-1.25
2014-08-29	Pinolene	-1
2014-08-29	Pinolene	-1
2014-08-29	Kaolin	-0.8
2014-08-29	Kaolin	-0.9
2014-08-29	Kaolin	-1.2
2014-08-29	Kaolin	-1
2014-08-29	Kaolin	-0.9
2014-08-29	Kaolin	-1
2014-08-29	Kaolin	-1
2014-08-29	Kaolin	-1
2014-09-16	Control	-0.6
2014-09-16	Control	-0.55
2014-09-16	Control	-0.6
2014-09-16	Control	-0.55
2014-09-16	Control	-0.65
2014-09-16	Control	-0.55
2014-09-16	Control	-0.75
2014-09-16	Control	-0.7
2014-09-16	Pinolene	-0.9
2014-09-16	Pinolene	-0.7
2014-09-16	Pinolene	-0.9
2014-09-16	Pinolene	-0.8
2014-09-16	Pinolene	-0.65
2014-09-16	Pinolene	-0.9
2014-09-16	Pinolene	-1
2014-09-16	Pinolene	-0.75
2014-09-16	Kaolin	-0.65
2014-09-16	Kaolin	-0.75
2014-09-16	Kaolin	-0.85
2014-09-16	Kaolin	-0.8
2014-09-16	Kaolin	-0.9
2014-09-16	Kaolin	-0.9
2014-09-16	Kaolin	-0.95
2014-09-16	Kaolin	-0.9
