# Supplementary material for: Comparing Kaolin and Pinolene to Improve Sustainable Grapevine Production during Drought
Source: PLoS One. 2016 Jun 13;11(6):e0156631. doi: 10.1371/journal.pone.0156631 (PMC4905681; doi:10.1371/journal.pone.0156631)
Supplement: S1 File — (GZ) [file pone.0156631.s003.gz › PONE_Brillante_et_al_2016_Code_and_Data/main_code.R]

#Code used to make figures and analysis -- see the README for further info
#Author: L Brillante -- brillanteluca@live.it
Sys.setlocale("LC_TIME", "English")

require("dplyr")
require("magrittr")
require("ggplot2")
require("grid")
require("nlme")
require("multcomp")

source("code/anova_functions.R")
source("code/graphic_functions.R")

#### IMPORT DATA ------------------------------------------------
set_data <- function(dataset, dates_col) {
  dataset[[dates_col]] %<>% as.Date(format = "%Y-%m-%d")
  dataset$year <- reorder(format(dataset[[dates_col]], "%Y"), dataset$date)
  dataset$group <- factor(dataset$group, levels = c("Control", "Kaolin", "Pinolene"))
  dataset
}

photo <- read.csv("data/photosynthesis.csv")[, 1:7]
pot <- read.csv("data/leafWaterPotentials.csv")
meteo <- read.csv("data/meteo.csv")

#photosynthesys
names(photo) <- c("date", "group", "rate", "gs", "wuei", "temp_ls", "par_ls")
photo <- set_data(photo, "date")

#stem leaf water potentials
names(pot)[3] <- "stem"
pot <- set_data(pot, "date")

#meteorological data
meteo$date <- as.Date(meteo$date, format = "%Y-%m-%d")
meteo <- meteo[meteo$date > "2013-06-01" | meteo$date < "2013-01-01",]
meteo$year <- reorder(format(meteo$date, "%Y"), meteo$date)

#grapeComposition
mat <- read.csv("data/brix.csv")
mat <- set_data(mat, "date")

#production
prod <- read.csv("data/yield_grape_composition_harvest.csv")
prod$group <- factor(prod$group, levels = c("Control", "Kaolin", "Pinolene"))
names(prod)[6:11] <- c("bunch_vine", "grapevineYield", "bunchWeight", "berryWeight", 
                       "tf", "anth")

#sensorial
sensorial <- read.csv("data/sensorial.csv")
sensorial$group <- factor(sensorial$group, levels = c("Control", "Kaolin", "Pinolene"))

#REVIEWERS ASKED INDIVIDUAL ANALYSIS FOR EACH DATE (FIGURES 1,2,4,5) AND INDIVIDUAL
#ANALYSIS FOR EACH YEAR TABLE 3
equations <- list("stem ~ group", "gs ~ group", "rate ~ group", "wuei ~ group", "brix ~ group")
all_comps <- Map(sign_anova, list(pot, photo, photo, photo, mat), equations)
all_comps <- Map(make_comps, all_comps, equations)
#The warning message In RET$pfunction("adjusted", ...) : lower == upper
#is due to equal mean for pinolene and kaolin in stem LWP in 2013 09 20
names(all_comps) <- equations
all_comps

################################  FIGURE 1 #####################################
figure1 <- plot_trend(x = quote(stem), data = pot, title = NULL) + 
  ylab(expression(atop("Stem water potential", " (MPa)"))) +
  xlab(NULL) +
  triple_width + 
    geom_text(aes(x = date, y = pos, label = letter, colour= group), size = 10, show_guide = FALSE,
              data = plot_letters(data = all_comps[["stem ~ group"]], var = quote(stem),
                                  data_orig = pot, top_annot = 0, bot_annot = -0.3))
#in all these figures missing values are when anova for the date is not significant
#therefore no letters are plotted for the correspondent dates
figure1 %<>% ann_text
save_plot("Figure1.tiff", figure1)

################################  FIGURE 2 #####################################
figure2 <- plot_trend(x = quote(gs), title = NULL) + 
  ylab(expression(atop("g"[s], "(mol H"[2]* "O m" ^ -2* "s" ^ -1*")"))) +
  xlab(NULL) +
  triple_width + 
    geom_text(aes(x = date, y = pos, label = letter, colour= group), size = 10, show_guide = FALSE, 
              data = plot_letters(data = all_comps[["gs ~ group"]], var = quote(gs),
                                  data_orig = photo, top_annot = 0.215, bot_annot = 0.165))
figure2 %<>% ann_text(lab_y = 0.24, seg_start = -0.15) 
save_plot("Figure2.tiff", figure2)

################################  FIGURE 3 #####################################
photo_group <- photo %>%
    group_by(group,date) %>%
    summarise_each(funs(mean))

pot_group <- plot_trend(data = pot, x = quote(stem), return_data = TRUE)
#in one date of photosynthesis measurements, stem water potentials were not performed then remove these date here
photo_pot <- left_join(photo_group[1:5], pot_group, by = c("group", "date")) %>% na.omit
names(photo_pot)[names(photo_pot) == "x"] <- "stem"

figure3 <- ggplot(photo_pot, aes(x = stem, y = gs, shape = group)) + 
  geom_point(aes(colour = group),size = 5) +
  geom_smooth(aes(colour = group, fill = group), linetype = "dotted",
              method = "lm", size = 2, se = T, alpha = 0.15) + 
  geom_smooth(aes(group = 1),
              method = "lm", size = 3, se = F, color = "black") +
  theme_bw() + 
  scale_y_log10() +
  xlab("stem") +
  scale_fill_manual(values = c("#d95f02", "#7570b3", "#1b9e77")) + 
  scale_colour_manual(values = c("#d95f02", "#7570b3", "#1b9e77")) + 
  ylab(expression(atop(paste("(g"[s],")"), "(mol H"[2]* "O m" ^ -2* "s" ^ -1*")"))) + 
  xlab(expression(paste(Psi[stem], " (MPa)"))) + 
  guides(fill = guide_legend(title = "Treatment"), 
         colour = guide_legend(title = "Treatment"), 
         shape = guide_legend(title = "Treatment"), 
         linetype = guide_legend(title = "Treatment")
  ) +
  double_width 

ggsave(filename = "Figure3.tiff", plot = last_plot(),
       units = "cm", 
       compression = c("lzw"), 
       type = c("cairo"), dpi = 600)

test_corr <- function(treatment, to_corr_with_stem) {
  cor.test(log(photo_pot[photo_pot$group == treatment, ][[to_corr_with_stem]]),
           photo_pot[photo_pot$group == treatment, ][["stem"]])
}
corr_gs <- function(treatment) {test_corr(treatment, to_corr_with_stem = "gs")}
sapply(levels(photo_pot$group), corr_gs, simplify = FALSE, USE.NAMES = TRUE)

################################  FIGURE 4 #####################################
figure4 <- plot_trend(x = quote(rate), title = NULL) + 
  ylab(expression(atop("An", paste("(", mu,"mol CO"[2]* " m" ^ -2* "s" ^ -1*")")))) +
  xlab(NULL) +
  triple_width + 
    geom_text(aes(x = date, y = pos, label = letter, colour= group), size = 10, show_guide = FALSE,
              data = plot_letters(data = all_comps[["rate ~ group"]], var = quote(rate),
                                  data_orig = photo, top_annot = 12, bot_annot = 10))
figure4 %<>% ann_text(lab_y = 12, seg_start = .5) 
save_plot("Figure4.tiff", figure4)

################################  FIGURE 5 #####################################
figure5 <- plot_trend(x = quote(wuei), title = NULL) + 
  ylab(expression(atop("WUEi: An/g"[s], paste("(",mu,"mol CO"[2] *" mol" ^ -1*" H"[2]* "O)")))) +
  xlab(NULL) +
  triple_width +
    geom_text(aes(x = date, y = pos, label = letter, colour= group), size = 10, show_guide = FALSE,
                          data = plot_letters(data = all_comps[["wuei ~ group"]], var = quote(wuei),
                                              data_orig = photo, top_annot = 330, bot_annot = 280))
figure5 %<>% ann_text(lab_y = 280, seg_start = 11)
save_plot("Figure5.tiff", figure5)

############################## FIGURE 6 #######################################
figure6 <- ggplot(photo_pot, aes(x = stem, y = wuei, shape = group)) + 
    geom_point(aes(colour = group), size = 5) +
    geom_smooth(aes(colour = group),
                method = "lm", se = F, size = 1.5) + 
    theme_bw() + 
    facet_wrap(~group) +
    xlab(expression(paste(Psi[stem], " (MPa)"))) +
    ylab(expression(atop("WUEi: An/g"[s], paste("(",mu,"mol CO"[2] *" mol" ^ -1*" H"[2]* "O)")))) +
    scale_fill_manual(values = c("#d95f02", "#7570b3", "#1b9e77")) + 
    scale_colour_manual(values = c("#d95f02", "#7570b3", "#1b9e77")) +
    double_width + 
    guides(fill = guide_legend(title = "Treatment"), 
           colour = guide_legend(title = "Treatment"), 
           shape = guide_legend(title = "Treatment"), 
           linetype = guide_legend(title = "Treatment")
    ) + theme (axis.text.x = element_text(angle = 30, hjust = 1))
ggsave(filename = "Figure6.tiff", plot = figure6,
       units = "cm", 
       compression = c("lzw"), 
       type = c("cairo"), dpi = 600)

corr_wuei <- function(treatment) {test_corr(treatment, to_corr_with_stem = "wuei")}
sapply(levels(photo_pot$group), corr_wuei, simplify = FALSE, USE.NAMES = TRUE)

##############################   FIGURE 7    ##################################
#measurement accuracy is 0.01 mol H2O m-2 s-1
tiff(filename = "Figure7.tiff",
     units = "in", 
     width = 8.31*3, 
     height = 5.2 * 3,
     compression = c("lzw"),
     type = c("cairo"), res = 600)

set.seed(123)
fig7a <- ggplot(photo[photo$gs < 0.25,],
                aes(x = gs, y = rate, shape = group, colour = group)) +  
  geom_jitter(size = 5) + 
  stat_smooth(aes(linetype = group, fill = group), se = TRUE,
              method = "lm", formula = y ~ I(log(x)),size = 1.5) + 
  theme_bw() + 
  ylab(expression(atop("An", paste("(", mu,"mol CO"[2]* " m" ^ -2* "s" ^ -1*")")))) +
  xlab(expression(atop("g"[s], "(mol H"[2]* "O m" ^ -2* "s" ^ -1*")"))) +
  triple_width + 
  scale_fill_manual(values = c("#d95f02", "#7570b3", "#1b9e77")) + 
  scale_colour_manual(values = c("#d95f02", "#7570b3", "#1b9e77")) + 
  theme(legend.position = "none")

set.seed(123)
fig7b <- ggplot(photo[photo$gs < 0.25,],
                aes(x = gs, y = wuei, shape = group, colour = group)) +  
  geom_jitter(size = 5) + 
  stat_smooth(aes(linetype = group, fill = group), se = TRUE,
              method = "lm", formula = y ~ I(log(x)),size = 1.5) + 
  theme_bw() + 
  triple_width + 
  scale_fill_manual(values = c("#d95f02", "#7570b3", "#1b9e77")) + 
  scale_colour_manual(values = c("#d95f02", "#7570b3", "#1b9e77")) + 
  xlab(expression(atop("g"[s], "(mol H"[2]* "O m" ^ -2* "s" ^ -1*")"))) + 
  ylab(expression(atop("WUEi: An/g"[s], paste("(", mu,"mol CO"[2] *" mol" ^ -1*" H"[2]* "O)")))) +
  theme(legend.position = c(-0.52,0.15)) + 
  guides(fill = guide_legend(title = "Treatment"),
         shape =  guide_legend(title = "Treatment"),
         colour =  guide_legend(title = "Treatment"),
         linetype = guide_legend(title = "Treatment"))

vp.setup(1,2)
print(fig7a, vp = vp.layout(1,1))
print(fig7b, vp = vp.layout(1,2))
dev.off()

################################  FIGURE 8 #####################################
figure8 <- plot_trend(data = mat, x = quote(brix), title = NULL) + triple_width + 
  ylab("Soluble solids (°Bx)") + xlab(NULL) + 
    geom_text(aes(x = date, y = pos, label = letter, colour= group), size = 10, show_guide = FALSE,
              data = plot_letters(data = all_comps[["brix ~ group"]], var = quote(brix),
                                  data_orig = mat, top_annot = 26.5, bot_annot = 24.5)) +
    guides(label = guide_legend(override.aes = list(alpha = 0)))
save_plot("Figure8.tiff", figure8)

##############################   Supporting Info FIGURE 2  ####################
plot <- ggplot(meteo) + 
  geom_bar(aes(x = date, y = rain), stat = "identity", fill = "navyblue") + 
  scale_x_date() + 
  geom_line(aes(x = date, y = tmean), color = "red4") +
  facet_wrap(~year, scale = "free_x") + 
  theme_bw() + 
  ylab("rain (mm) \n mean temperature (°C)")

figureS2 <- plot %+% xlab(NULL) %+% triple_width %>%
    ann_text(lab_y = 60, n_occ = 6, seg_start = 2.5, size = 10,
             annate = 2012:2014)

save_plot("FigureS2.tiff", plot = figureS2, scale = 1.5)

##############################   Analysis in TABLE 3  ##########################
#All seasons
#### Effect on Total flavonoids and Anthocyanins--------------------------------
prod_test <- function(fixed_eff, random_eff = "~ 1| date", data = prod){
    print(paste("TEST:", fixed_eff, "-------------------------------------------------"))
    mod <- lme(fixed = as.formula(fixed_eff), random = as.formula(random_eff), data= data)
    print(summary(mod))
    return(mod)
}
test_comp <- function(x, title_plot) {
    multcomp::glht(x, linfct = mcp(group =  "Tukey")) %>% 
       summary %T>% 
        plot (main = title_plot)
    }

equations <- paste(names(prod[3:ncol(prod)]), " ~ group")
par(oma = c(3,4,4,3))
fixed_eff <- "brix ~ group"#inizialise the apply loop (needed with multcomp call to a lme class)
apply(as.data.frame(equations), 1, function(x) prod_test(x) %>% test_comp(.,title_plot = x))

#as asked by reviewers anovas for each year
sign_anova_prod <- function(data, equ) {sign_anova(data, equ, trend = "just_year")}
equations <- lapply(names(prod)[3:ncol(prod)], function(x) paste(x, "~ group"))
prod_comps <- rep(list(prod),length(equations))
prod_comps <- Map(sign_anova_prod, prod_comps, equations)
prod_comps <- Map(make_comps, prod_comps, equations)
#The warning message In RET$pfunction("adjusted", ...) : lower == upper
#is due to equal mean for average berry weight between kaolin and control in 2013
prod_comps <- prod_comps[c(1:2, 5:9)]#any significant anova for titratableAcidity and bunchVine
names(prod_comps) <- equations[c(1:2, 5:9)]

#Analysis on photosynthesis and stem water potentials in the text---------------
#analysis with all vintages (dry and hot (2012-2013) and wet and cold (2014))
stem_test <- lme(fixed = stem ~ group, random = ~1 | year/date,
                 data = pot)
summary(stem_test)
multcomp::glht(stem_test, linfct = mcp(group =  "Tukey")) %>% plot(main = "stem")

photo_test <- function(x) {
    prod_test(fixed_eff = x, random_eff = "~ 1 | year/date", data = photo)
}
fixed_eff <- "gs ~ group"
equations_photo <- paste(names(photo[3:5]), "~ group")
apply(as.data.frame(equations_photo), 1, function(x) photo_test(x) %>% test_comp(.,title_plot = x))
#analysis with only dry vintages (no 2014)--------------------------------------
tmp <- photo
photo <- photo[photo$year != "2014",]
apply(as.data.frame(equations_photo), 1, function(x) photo_test(x) %>% test_comp(.,title_plot = x))
photo <- tmp

#analysis on brix mean over the ripening period---------------------------------
brix_mod <- lme(fixed = brix ~ group, random = ~1 | year/date,
      data = mat)
summary(brix_mod)
multcomp::glht(brix_mod, linfct = mcp(group =  "Tukey")) %>% plot(main = "Brix mod")

#Sensorial analysis-------------------------------------------------------------
sensor_test <- function(x) {
    prod_test(fixed_eff = x, random_eff = "~ 1 | date", data = sensorial)
}
equations_sensor <- paste(names(sensorial[3:ncol(sensorial)]), "~ group")
fixed_eff <- "Attractiveness ~ group"
apply(as.data.frame(equations_sensor), 1, function(x) sensor_test(x) %>% test_comp(.,title_plot = x))
