# Supplementary material for: Comparing Kaolin and Pinolene to Improve Sustainable Grapevine Production during Drought
Source: PLoS One. 2016 Jun 13;11(6):e0156631. doi: 10.1371/journal.pone.0156631 (PMC4905681; doi:10.1371/journal.pone.0156631)
Supplement: S1 File — (GZ) [file pone.0156631.s003.gz › PONE_Brillante_et_al_2016_Code_and_Data/README]

main.R is the main code
code/graphic_functions.R has functions for plotting
code/anova_functions.R has functions for ANOVAs
data/ has all the data used in the article

.RProj is the RStudio project and the packrat directory is for self-standing and reproducibility with time

sessionInfo()

R version 3.2.4 (2016-03-10)
Platform: x86_64-pc-linux-gnu (64-bit)
Running under: Ubuntu 14.04.4 LTS

locale:
 [1] LC_CTYPE=en_US.UTF-8       LC_NUMERIC=C              
 [3] LC_TIME=en_US.UTF-8        LC_COLLATE=en_US.UTF-8    
 [5] LC_MONETARY=en_US.UTF-8    LC_MESSAGES=en_US.UTF-8   
 [7] LC_PAPER=en_US.UTF-8       LC_NAME=C                 
 [9] LC_ADDRESS=C               LC_TELEPHONE=C            
[11] LC_MEASUREMENT=en_US.UTF-8 LC_IDENTIFICATION=C       

attached base packages:
[1] grid      stats     graphics  grDevices utils     datasets 
[7] methods   base     

other attached packages:
[1] multcomp_1.4-0  TH.data_1.0-6   survival_2.38-3 mvtnorm_1.0-2  
[5] nlme_3.1-125    ggplot2_1.0.1   magrittr_1.5    dplyr_0.4.2    

loaded via a namespace (and not attached):
 [1] Rcpp_0.11.6      splines_3.2.4    MASS_7.3-44     
 [4] munsell_0.4.2    colorspace_1.2-6 lattice_0.20-33 
 [7] R6_2.0.1         stringr_1.0.0    plyr_1.8.3      
[10] tools_3.2.4      packrat_0.4.3    parallel_3.2.4  
[13] gtable_0.1.2     DBI_0.3.1        assertthat_0.1  
[16] digest_0.6.8     reshape2_1.4.1   codetools_0.2-14
[19] sandwich_2.3-3   stringi_0.5-5    scales_0.2.5    
[22] proto_0.3-10     zoo_1.7-12      
