# Supplementary material for: Comparing Kaolin and Pinolene to Improve Sustainable Grapevine Production during Drought
Source: PLoS One. 2016 Jun 13;11(6):e0156631. doi: 10.1371/journal.pone.0156631 (PMC4905681; doi:10.1371/journal.pone.0156631)
Supplement: S1 File — (GZ) [file pone.0156631.s003.gz › PONE_Brillante_et_al_2016_Code_and_Data/packrat/packrat.lock]

PackratFormat: 1.4
PackratVersion: 0.4.3
RVersion: 3.2.4
Repos: CRAN=https://cran.rstudio.com/

Package: BH
Source: CRAN
Version: 1.58.0-1
Hash: e85f8550fd05942d46bc4ac2d6172779

Package: DBI
Source: CRAN
Version: 0.3.1
Hash: 3a9e85b26ec3ab570266bccb3f9de055

Package: R6
Source: CRAN
Version: 2.0.1
Hash: 9a3ac4e5fd8059af0fc5156bcb019bbc

Package: RColorBrewer
Source: CRAN
Version: 1.1-2
Hash: 5203278413b09be06483c5ac1920bb05

Package: Rcpp
Source: CRAN
Version: 0.11.6
Hash: 004f4ffa4d0f4a3d177f2090799225e8

Package: TH.data
Source: CRAN
Version: 1.0-6
Hash: 659c85d1ab6f3f4b26c3fbcf19431d0c

Package: assertthat
Source: CRAN
Version: 0.1
Hash: 4b419cfdc33a3019a7f3c6f0cdea6c38

Package: colorspace
Source: CRAN
Version: 1.2-6
Hash: a53ddc5a49706984d234ea5cc209c8f0

Package: dichromat
Source: CRAN
Version: 2.0-0
Hash: 42be2136555fa4b6167605df56d8cd7c

Package: digest
Source: CRAN
Version: 0.6.8
Hash: 89dc4c8734dad5322bb3c5c2af09056f

Package: dplyr
Source: CRAN
Version: 0.4.2
Hash: 0c4c63992f9aa90eff487fe326e87580
Requires: BH, DBI, R6, Rcpp, assertthat, lazyeval, magrittr

Package: ggplot2
Source: CRAN
Version: 1.0.1
Hash: 06a8e5faacfd76c9e4ab11a5b7ad94d6
Requires: digest, gtable, plyr, proto, reshape2, scales

Package: gtable
Source: CRAN
Version: 0.1.2
Hash: 0cf4a2b54c02b35dec7e74a8ebed12a0

Package: labeling
Source: CRAN
Version: 0.3
Hash: 568a992912caf7eeddfb121924154047

Package: lazyeval
Source: CRAN
Version: 0.1.10
Hash: 7f88a453d0b52e36ea46d9d33c6dcf90

Package: magrittr
Source: CRAN
Version: 1.5
Hash: 38d492cf072bc9f3c73bda2aee3d0e23

Package: multcomp
Source: CRAN
Version: 1.4-0
Hash: 11403b426b13e1e6707fd324c84b6045
Requires: TH.data, mvtnorm, sandwich

Package: munsell
Source: CRAN
Version: 0.4.2
Hash: fa8af6d040041439b249351e9d16ae9a
Requires: colorspace

Package: mvtnorm
Source: CRAN
Version: 1.0-2
Hash: 77cba5f561791810a6946f9ebff85a0e

Package: packrat
Source: CRAN
Version: 0.4.3
Hash: 16c72d5c802629fae5a4abca901e0199

Package: plyr
Source: CRAN
Version: 1.8.3
Hash: 3eefc3dc45dfbba317c98be02e542cc9
Requires: Rcpp

Package: proto
Source: CRAN
Version: 0.3-10
Hash: 668a9e87cedbdc5f56c396edf1bd2648

Package: reshape2
Source: CRAN
Version: 1.4.1
Hash: e207efbaabcdff1aa2bc697369b62b0c
Requires: Rcpp, plyr, stringr

Package: sandwich
Source: CRAN
Version: 2.3-3
Hash: 06c4c9e88af901628a671a5f15896761
Requires: zoo

Package: scales
Source: CRAN
Version: 0.2.5
Hash: 8020d80e571708cbd049b1ea57cd01b6
Requires: RColorBrewer, Rcpp, dichromat, labeling, munsell, plyr

Package: stringi
Source: CRAN
Version: 0.5-5
Hash: 0a188df0d11aeb417f1e10f2ebdd14cd

Package: stringr
Source: CRAN
Version: 1.0.0
Hash: 513045488dcf8019cc2f4305dc7d1f90
Requires: magrittr, stringi

Package: zoo
Source: CRAN
Version: 1.7-12
Hash: 977920b31482e9fd9cf116d5c600ca55
