# Supplementary material for: Comparing Kaolin and Pinolene to Improve Sustainable Grapevine Production during Drought
Source: PLoS One. 2016 Jun 13;11(6):e0156631. doi: 10.1371/journal.pone.0156631 (PMC4905681; doi:10.1371/journal.pone.0156631)
Supplement: S1 File — (GZ) [file pone.0156631.s003.gz › PONE_Brillante_et_al_2016_Code_and_Data/packrat/packrat.opts]

auto.snapshot: TRUE
use.cache: FALSE
print.banner.on.startup: auto
vcs.ignore.lib: TRUE
vcs.ignore.src: FALSE
external.packages: 
local.repos: 
load.external.packages.on.startup: TRUE
